# Supplementary material for: CORK1, A LRR-Malectin Receptor Kinase, Is Required for Cellooligomer-Induced Responses in Arabidopsis thaliana
Source: Cells. 2022 Sep 22;11(19):2960. doi: 10.3390/cells11192960 (PMC9563578; doi:10.3390/cells11192960)
Supplement: Supplementary file 1 [file cells-11-02960-s001.zip]

Archive with 3 entries (3 files):
- 20220908 Supplementary Figures+Supplementary Tables.pdf
- Supp. Dataset 1. DEGs identified from transcriptome analysis.xlsx
- Supp. Dataset 2. Phosphosites identified.xlsx
