# Supplementary material for: CORK1, A LRR-Malectin Receptor Kinase, Is Required for Cellooligomer-Induced Responses in Arabidopsis thaliana
Source: Cells. 2022 Sep 22;11(19):2960. doi: 10.3390/cells11192960 (PMC9563578; doi:10.3390/cells11192960)
Supplement: Supplementary file 1 [file cells-11-02960-s001.zip › Supp. Dataset 1. DEGs identified from transcriptome analysis.xlsx]

## Sheet: Sheet1
Significant DEGs identified in root tissue of cork1-2 treated with 10 µM CT compared to water control. SWT: segregated wild-type from the cross to aequorin wild-type
gene_id	baseMean	log2FoldChange	padj
AT1G01340	972.533	1.99033	6.12119e-12
AT1G01560	20.6793	2.18581	0.000748628
AT1G02360	4480.82	2.0277	1.87006e-25
AT1G02390	108.659	1.3388	0.00210101
AT1G02440	34.0144	1.8846	1.05433e-05
AT1G02920	11137.1	2.88686	1.89456e-05
AT1G02930	8106.84	3.60669	4.07368e-09
AT1G04370	20.8921	3.39676	0.000155316
AT1G05450	159.808	2.65866	2.6576e-13
AT1G05675	21.2399	2.29783	0.0374284
AT1G05700	835.434	1.61042	7.70185e-07
AT1G05880	34.1363	2.83676	3.16133e-06
AT1G05933	12.5618	3.89611	1.425e-06
AT1G06135	4.24583	5.09146	0.0379131
AT1G06540	17.9913	2.06133	0.00321585
AT1G06983	103.542	1.77278	5.61e-07
AT1G07135	74.119	1.43427	0.0381294
AT1G07160	66.727	1.82172	1.39307e-06
AT1G07620	221.528	1.87505	1.506e-09
AT1G08050	770.777	1.81278	4.81355e-19
AT1G08630	72.9235	1.60066	0.0406672
AT1G08930	9526.01	1.83684	7.87233e-20
AT1G09080	26.3955	4.06422	0.000143612
AT1G10480	672.334	2.1812	2.19423e-12
AT1G10700	998.597	1.6638	3.62701e-38
AT1G11185	267.737	1.60776	2.93102e-05
AT1G11300	460.267	2.29758	0.000962935
AT1G11330	639.641	1.8611	0.00608843
AT1G11540	806.327	1.55804	9.569e-06
AT1G12200	2152.24	1.52958	3.69339e-06
AT1G12940	15.908	3.00485	0.00433688
AT1G13110	7816.42	1.54815	5.5797e-24
AT1G13480	307.684	2.15936	7.12023e-12
AT1G13520	946.792	2.52745	1.61117e-22
AT1G13540	81.7782	1.36905	0.00182804
AT1G13550	125.924	2.50181	1.55869e-15
AT1G14260	120.826	2.60276	1.23037e-16
AT1G14540	1818.23	2.4353	1.93343e-22
AT1G14550	603.036	2.59216	1.05388e-30
AT1G14640	142.702	2.60167	1.5065e-13
AT1G14870	7984.72	1.46208	1.70677e-17
AT1G15625	488.891	5.02312	1.23168e-90
AT1G16150	367.568	1.87365	7.28177e-11
AT1G16160	211.789	1.91565	2.52003e-09
AT1G17380	59.7772	2.01199	0.000561492
AT1G17420	22.4934	3.53007	2.30925e-06
AT1G18570	1316.26	3.66967	1.75995e-45
AT1G18590	1467.32	2.78262	2.17842e-25
AT1G19020	715.808	1.82819	2.76104e-13
AT1G19050	176.897	1.38417	0.000676364
AT1G19180	1904.04	1.83974	2.15264e-15
AT1G19380	970.949	2.31853	1.66729e-14
AT1G19670	11.7013	5.0322	0.000133417
AT1G21100	5344.82	1.67302	0.000979941
AT1G21110	5052.99	1.40376	2.27882e-10
AT1G21120	3131.32	3.67717	7.38698e-16
AT1G21130	2023.47	2.6171	3.42088e-08
AT1G21230	33.9806	2.37311	3.18017e-05
AT1G21320	151.965	1.73715	9.005e-08
AT1G21326	65.9472	1.70315	0.000156812
AT1G21520	54.5673	1.60243	0.0223155
AT1G22410	13430.3	1.93088	4.04853e-26
AT1G22885	563.939	1.69057	8.84437e-16
AT1G22890	98.2223	1.65666	0.000503151
AT1G23560	644.418	1.43149	4.87932e-10
AT1G23730	75.1782	2.54743	0.000116328
AT1G23840	26.5886	4.01243	5.99142e-10
AT1G24100	3245.32	2.22883	4.37407e-31
AT1G24270	12.187	3.20152	0.00101904
AT1G25220	2583.36	3.42681	8.08686e-83
AT1G25275	2385.34	1.37343	1.05433e-05
AT1G26240	1646.81	2.75069	8.26974e-06
AT1G26250	135.703	2.61305	3.79782e-13
AT1G26380	4529.76	4.29368	1.60488e-11
AT1G26410	786.215	2.6595	0.00447844
AT1G26420	754.096	3.11239	1.24322e-08
AT1G26730	211.873	1.38125	0.00384389
AT1G27020	2639.06	1.88679	1.78231e-09
AT1G28190	360.6	2.30823	1.69516e-24
AT1G28370	55.6411	1.65549	0.00026194
AT1G28680	642.629	1.44122	7.02227e-17
AT1G30135	14.7476	2.65067	0.0290908
AT1G30420	1451.7	1.94105	7.08864e-24
AT1G30760	1272.08	1.5996	8.44771e-10
AT1G32960	37.4807	2.55036	0.00439145
AT1G32970	43.9809	2.22424	5.91733e-05
AT1G33030	60.7103	2.14171	3.56264e-08
AT1G33590	2222.28	2.26466	2.36902e-15
AT1G33600	153.196	3.03542	8.79488e-16
AT1G33610	225.274	1.35128	9.56218e-05
AT1G33870	47.0163	1.5396	0.0112179
AT1G36622	513.434	2.03221	0.000782322
AT1G36640	290.856	3.09166	9.51527e-21
AT1G44010	17.0959	3.99878	6.71972e-06
AT1G44020	150.115	1.50501	1.27149e-06
AT1G44350	262.031	1.73608	2.27428e-20
AT1G47130	197.16	3.69953	4.50564e-36
AT1G47890	79.1662	1.96837	0.000170987
AT1G48325	38.6694	1.43935	0.0110305
AT1G48850	4515.37	1.79712	3.34117e-25
AT1G49000	238.077	2.53511	1.59746e-16
AT1G50745	17.359	2.20733	0.00220407
AT1G51620	114.376	2.09024	2.37585e-12
AT1G51680	10160.7	2.07985	7.52537e-26
AT1G51800	4101.99	1.48045	3.53437e-14
AT1G51810	29.7656	2.14823	0.00143104
AT1G51820	211.648	1.97209	3.42568e-17
AT1G51890	1113.04	2.16206	1.91935e-18
AT1G51913	96.7345	5.36494	2.38912e-20
AT1G51915	14.8985	3.49119	5.96415e-06
AT1G51920	48.5307	4.04156	0.000722627
AT1G53440	772.878	1.64332	6.62619e-14
AT1G53625	513.287	1.63568	1.19446e-07
AT1G53635	192.227	1.36756	0.000346676
AT1G53640	392.58	1.87108	6.72065e-06
AT1G53950	69.1948	1.57953	8.44398e-09
AT1G53970	31.7397	1.77304	5.91733e-05
AT1G53990	325.324	2.34059	1.02252e-22
AT1G54957	9.62401	6.65003	2.41999e-05
AT1G55020	14451.7	1.87205	5.90684e-61
AT1G55450	2507.05	2.70127	7.48839e-29
AT1G56130	209.057	2.70364	7.66356e-18
AT1G57630	44.4178	1.93231	0.00093882
AT1G57990	1474.84	1.47467	9.78471e-13
AT1G58602	80.7498	1.80556	2.89574e-05
AT1G59870	28005.9	1.46386	2e-09
AT1G61370	407.443	1.463	9.00391e-14
AT1G61420	111.188	2.02048	5.03675e-13
AT1G61430	231.477	1.4679	5.97134e-14
AT1G61440	34.9062	1.70727	0.00221656
AT1G61550	91.4495	2.74488	1.40956e-25
AT1G61800	3.1239	4.1169	0.0399512
AT1G63580	131.43	1.46841	8.72551e-08
AT1G64160	454.655	5.67311	2.00629e-05
AT1G64400	1323.34	1.72646	6.12564e-07
AT1G65390	43.8166	1.78643	0.00130609
AT1G65500	75.2922	2.10409	9.36016e-05
AT1G65690	1513.49	1.56988	4.73548e-16
AT1G66160	449	1.79955	1.21123e-18
AT1G66465	15.132	2.5111	0.000690975
AT1G66480	433.684	1.44199	4.97699e-10
AT1G66600	87.7016	2.32927	1.42278e-12
AT1G66700	129.147	1.79141	0.000794566
AT1G66920	139.421	1.65499	1.10604e-05
AT1G66930	400.477	1.34814	5.67039e-05
AT1G67000	92.2288	1.98381	1.79067e-06
AT1G67270	98.2325	2.79136	8.2963e-15
AT1G67470	53.2751	2.03849	0.000441569
AT1G67520	136.648	1.62152	1e-09
AT1G67920	294.199	1.36048	3.56022e-10
AT1G67980	197.014	3.66879	6.47362e-05
AT1G68450	334.489	1.3864	6.62835e-13
AT1G69150	47.2876	1.89369	0.00158468
AT1G69920	442.67	5.15447	1.02391e-13
AT1G70700	283.361	1.98076	1.002e-07
AT1G70920	145.05	2.00836	3.03968e-08
AT1G71400	1725.16	1.74718	1.42003e-21
AT1G71520	16.2554	1.68299	0.0110761
AT1G72416	1094.98	1.6061	2.2e-08
AT1G72450	739.9	2.31449	3.62557e-23
AT1G72520	64.518	2.445	1.68614e-18
AT1G72540	49.5614	1.59839	2.7706e-05
AT1G73830	8.19448	2.94212	0.0126752
AT1G74080	213.03	2.2315	1.07632e-11
AT1G74100	5325.69	2.51631	3.37221e-35
AT1G74590	730.199	1.54442	6.24161e-11
AT1G76130	104.618	1.49663	2.5111e-06
AT1G77380	859.412	1.86674	6.81686e-10
AT1G78410	19.257	1.89386	0.0231157
AT1G78830	3439.96	2.80842	2.49191e-24
AT1G78850	12718.6	1.45421	4.22626e-20
AT1G79160	702.646	1.50705	3.64922e-13
AT1G79680	139.529	3.30763	7.22273e-12
AT1G80840	201.349	2.75356	6.59451e-09
AT2G01670	2475.58	1.40564	2.78731e-20
AT2G02010	275.923	3.15352	0.000435111
AT2G02930	110.458	3.22272	0.000121283
AT2G04040	60.4296	1.65466	0.00468924
AT2G04400	2956.35	2.84326	8.44997e-62
AT2G05580	23.1271	2.59965	0.0138222
AT2G06050	1163.95	1.49592	7.96725e-22
AT2G07180	1149.91	1.43301	1.77558e-11
AT2G13790	631.501	1.57476	4.77557e-19
AT2G14750	3457.2	2.00902	1.32055e-28
AT2G15760	243.568	2.48954	1.59235e-17
AT2G15780	14.9067	3.23021	6.37915e-05
AT2G17050	168.766	1.50603	1.06134e-07
AT2G17740	55.3005	5.03328	1.52302e-21
AT2G18660	12.5929	2.58714	0.0405936
AT2G18680	30.4095	1.55113	0.010042
AT2G18690	2383.72	2.01778	9.67038e-18
AT2G19190	765.297	2.21622	4.25609e-15
AT2G20610	2623.87	1.79605	3.64793e-12
AT2G22250	1594.9	1.50724	3.7199e-31
AT2G22860	400.396	2.40262	0.000575553
AT2G23680	249.479	1.8204	5.11115e-19
AT2G24180	4098.51	2.03086	1.52572e-20
AT2G24195	34.7505	3.4087	3.06233e-05
AT2G24600	166.681	2.89797	3.18796e-09
AT2G25297	68.8265	3.20292	5.02792e-08
AT2G25410	53.3159	2.34377	9.18232e-06
AT2G25735	139.506	2.11809	5.62104e-08
AT2G26150	110.782	1.68291	0.0111977
AT2G26380	22.5923	3.32228	0.00459979
AT2G26530	656.688	1.8072	1.44237e-16
AT2G26560	2538.37	3.75881	2.66911e-16
AT2G26820	881.232	1.67603	9.63212e-06
AT2G27389	56.9273	1.34896	0.00387651
AT2G27690	220.419	1.5658	0.000123907
AT2G28210	164.663	2.80757	9.06976e-12
AT2G28960	2084.25	1.61167	5.38856e-12
AT2G28970	857.663	1.33169	5.99295e-07
AT2G29100	14.2975	3.43332	5.25027e-05
AT2G29410	70.8815	1.4175	1.54313e-05
AT2G29460	370.541	2.1333	0.00301014
AT2G29720	179.435	1.8789	7.222e-18
AT2G30490	24026	1.6494	1.74972e-20
AT2G30660	73.681	2.65638	2.75358e-05
AT2G30670	39.1965	2.26303	0.00678028
AT2G30750	4999.74	2.89845	8.55717e-06
AT2G31180	95.9101	1.45727	0.000711617
AT2G31865	289.237	1.4812	2.42738e-09
AT2G34000	118.072	1.64593	0.0120959
AT2G35390	721.729	2.60555	4.70678e-50
AT2G35730	243.357	1.43577	2.10403e-13
AT2G35770	946.677	1.51013	2.06971e-05
AT2G35930	1953.78	1.95302	2.64804e-13
AT2G37040	22108.4	1.5451	2.78766e-15
AT2G37810	12.1251	2.96667	0.00016469
AT2G38860	10464.7	3.56585	3.16163e-44
AT2G38870	4835.18	2.26263	2.00922e-18
AT2G39030	3.82177	5.74847	0.0226007
AT2G39400	354.308	2.78774	4.81981e-12
AT2G39518	774.806	1.6359	4.39509e-10
AT2G40180	43.0343	2.98114	1.10747e-10
AT2G40740	20.8905	3.24764	1.77494e-07
AT2G41100	1302.95	2.89675	1.073e-06
AT2G42060	1408.57	1.86138	4.33116e-14
AT2G42760	297.992	1.45177	1.31519e-06
AT2G43000	282.962	2.39761	7.91439e-08
AT2G43140	1218	1.43771	1.38079e-12
AT2G43570	1561.23	1.75759	0.00823501
AT2G43590	1227.62	2.40776	6.10552e-07
AT2G43620	702.962	3.42054	4.31468e-31
AT2G44070	10.3401	4.13118	0.00275844
AT2G44080	905.019	1.39527	6.23286e-06
AT2G44578	35.1592	1.43566	0.0267708
AT2G44790	15841.2	1.52651	5.82035e-08
AT2G45300	3943.43	1.9088	6.26063e-36
AT2G45360	268.916	1.78832	0.000137741
AT2G46650	1715.97	1.80783	3.31302e-10
AT2G47550	2843.37	1.34342	2.51914e-10
AT2G47950	123.006	2.15691	2.13925e-16
AT3G01500	12.4739	1.76454	0.0347134
AT3G01830	33.7351	2.39047	0.00185761
AT3G01970	724.394	1.731	7.61745e-07
AT3G01990	197.493	1.48492	2.02119e-06
AT3G02840	23.8465	2.17606	0.0358803
AT3G03670	264.746	2.48619	0.000111754
AT3G04220	85.2774	1.78968	0.00151557
AT3G04300	28.1279	1.88772	0.00205078
AT3G05650	31.3935	1.63895	0.0203521
AT3G07195	764.165	1.72475	7.40782e-12
AT3G08640	1902.79	1.76993	2.41937e-19
AT3G08970	348.697	1.42219	0.00268428
AT3G09405	283.119	2.66515	1.08359e-25
AT3G09440	10090.1	1.53246	1.63044e-13
AT3G09830	660.408	1.40447	3.06837e-17
AT3G10720	4822.44	1.33728	3.70106e-19
AT3G11080	214.941	2.12252	3.12657e-18
AT3G11170	847.268	2.02104	8.37252e-17
AT3G11402	98.5367	1.40839	1.47884e-07
AT3G12910	31.4933	2.96545	0.000868302
AT3G13100	456.075	1.80068	4.59604e-15
AT3G13433	19.2766	2.6581	0.00380907
AT3G13610	6461.35	1.76171	7.96725e-22
AT3G13650	1953.17	2.54773	5.96548e-21
AT3G14225	170.199	3.5699	1.59494e-24
AT3G14620	165.601	1.90904	9.39148e-07
AT3G15340	179.791	1.44406	5.66715e-06
AT3G15356	693.54	3.49217	1.37581e-47
AT3G15518	60.674	2.24429	9.45962e-08
AT3G15990	447.099	1.46496	7.90245e-10
AT3G16030	597.768	1.56782	1.63185e-18
AT3G16330	259.281	1.34907	1.51473e-05
AT3G16530	1024.97	4.60039	5.33799e-12
AT3G18250	551.81	2.90069	4.80117e-20
AT3G18930	218.51	1.3558	1.38079e-12
AT3G19010	3225.66	1.99998	1.2738e-31
AT3G19615	19.3311	2.67887	9.6e-08
AT3G20360	51.0974	1.45118	0.00269267
AT3G20860	720.79	1.70122	2.35722e-11
AT3G21080	9.22356	2.42497	0.0295379
AT3G21230	1207.92	1.83507	1.06485e-13
AT3G22060	310.681	1.40017	8e-09
AT3G22250	95.1654	1.42397	1.28781e-05
AT3G22890	15214	1.7395	1.89415e-28
AT3G23120	48.0073	4.96402	1.0742e-17
AT3G23230	10.2238	6.58118	4.28361e-05
AT3G23250	422.891	4.10731	9.77436e-13
AT3G23550	97.0621	3.18791	1.00109e-10
AT3G23570	1104.65	1.3364	1.9728e-17
AT3G24540	30.2546	1.59004	0.000254155
AT3G25505	18.1476	2.47469	0.000509844
AT3G25570	186.156	1.45623	1.13801e-10
AT3G25760	17.074	2.92563	0.00208032
AT3G26500	739.219	1.42781	1.06233e-09
AT3G26830	954.53	1.88963	0.000308043
AT3G27950	229.893	1.60466	2.44876e-05
AT3G28930	183.606	2.14458	9.21713e-08
AT3G29000	76.9706	1.64222	0.00158162
AT3G44840	13.7149	2.26123	0.00132728
AT3G45330	260.173	1.33144	1.54313e-05
AT3G46110	54.3212	1.35566	1.15839e-05
AT3G46190	6.61585	3.19028	0.00187929
AT3G46330	826.235	1.3866	1.52065e-06
AT3G46680	26.2759	1.3833	0.022791
AT3G47090	9.37528	2.39547	0.00878025
AT3G47380	240.688	1.84429	7.72221e-07
AT3G47540	543.614	1.89545	1.50592e-25
AT3G48450	876.137	1.80901	7.36485e-12
AT3G48850	114.16	1.89647	0.000687693
AT3G48890	3492.54	1.64664	1.70257e-35
AT3G49110	60.6168	5.06655	6.37666e-17
AT3G49620	23.4519	3.54062	5.29637e-05
AT3G50140	130.323	1.37373	4.03756e-07
AT3G50160	30.2517	2.47768	0.000353041
AT3G50480	395.841	3.18188	2.2434e-27
AT3G50900	699.324	1.49705	5.79868e-18
AT3G51340	242.767	1.44861	0.00115489
AT3G51350	835.166	1.56694	3.29867e-06
AT3G51450	432.879	1.66231	1.09415e-17
AT3G52450	1969.04	1.67066	8.55985e-22
AT3G53260	12881	1.98307	7.52876e-17
AT3G53590	33.3286	1.68355	0.00885604
AT3G53600	63.3539	1.74485	9.6e-08
AT3G53770	13.6598	1.82566	0.0356638
AT3G54150	257.641	2.29954	2e-09
AT3G54640	7815.67	2.935	1.54396e-46
AT3G55090	308.686	1.54662	0.001877
AT3G55700	143.83	1.93592	9.51513e-09
AT3G56500	65.1542	1.35535	0.000883872
AT3G57460	13.0896	3.2386	1.84679e-05
AT3G57740	51.5288	1.70019	4.11421e-05
AT3G59080	305.719	1.66819	2.76478e-10
AT3G59750	147.209	2.99175	2.31663e-20
AT3G59900	387.784	1.527	3.26141e-05
AT3G60270	182.612	1.84922	8.851e-06
AT3G60540	101.065	1.57929	4.49918e-07
AT3G61190	151.819	1.40462	5.39248e-08
AT3G62150	771.406	1.67826	3.98073e-07
AT4G00970	5.54759	5.04377	0.00210333
AT4G01010	148.109	1.62788	2.03348e-07
AT4G01700	3015.33	2.52208	5.0444e-53
AT4G02520	610.633	2.54553	3.89376e-12
AT4G03460	317.205	1.5072	8.95632e-07
AT4G04570	54.0187	1.89713	1.38997e-11
AT4G04610	4846.5	1.85845	3.2012e-18
AT4G04700	653.086	1.71263	3.72047e-11
AT4G06746	152.129	2.00943	4.56517e-06
AT4G07200	3.7925	3.68517	0.0206978
AT4G07205	22.5141	1.77757	0.00363501
AT4G08770	4783.78	2.16873	3.15376e-17
AT4G08780	673.833	2.04134	6.99239e-08
AT4G10530	39.9069	2.25158	0.00547179
AT4G10720	110.319	1.69649	4.41719e-08
AT4G11000	5.07895	3.045	0.0342316
AT4G11070	3.55353	5.17562	0.0226404
AT4G11470	49.5821	3.21573	3.3e-08
AT4G11480	78.218	3.34591	1.5737e-08
AT4G13095	6.29438	3.67182	0.00407606
AT4G13300	93.3199	2.88804	3.32855e-06
AT4G13310	217.154	1.55289	0.0486829
AT4G14365	101.247	2.68632	1.78369e-17
AT4G14368	14.9446	2.28226	0.00671303
AT4G14450	13.0157	2.96744	0.00251039
AT4G14630	852.273	2.43213	9.3314e-15
AT4G14680	626.188	2.18591	6.42188e-30
AT4G15130	366.248	1.33327	1.76527e-07
AT4G15150	318.094	1.95761	4.29396e-09
AT4G15233	305.298	1.75358	6.47866e-13
AT4G15236	16.4378	1.86046	0.013684
AT4G15417	193.647	1.57377	2e-09
AT4G15700	30.8253	2.50181	0.00342254
AT4G15975	44.7104	2.2426	3.23493e-06
AT4G16820	15.413	1.95939	0.0406672
AT4G17090	37.71	1.457	0.0455172
AT4G17490	429.132	1.44697	9.06392e-11
AT4G17785	92.4338	1.5305	2.30742e-05
AT4G18170	109.46	1.86237	2.57138e-07
AT4G18195	32.1183	2.78551	3.696e-06
AT4G18250	241.349	1.81354	3.14449e-12
AT4G18253	3.33076	4.17307	0.0390488
AT4G18430	1313.31	1.59795	2.68614e-23
AT4G18950	5442.99	1.36449	5.25476e-15
AT4G19370	139.338	1.66895	2.1e-08
AT4G19720	833.873	1.47102	2.16972e-08
AT4G19970	84.6269	1.92509	0.00216261
AT4G20780	1734.05	1.45714	2.31219e-30
AT4G20830	3601.61	1.95778	1.9784e-35
AT4G20970	20.0302	3.26414	0.00204344
AT4G21380	199.045	3.9408	0.00743592
AT4G21410	3271.29	1.41041	1.04868e-11
AT4G21840	380.445	3.29451	2.74452e-07
AT4G21865	118.369	1.53986	2.42231e-09
AT4G21903	492.319	1.64597	2.03212e-08
AT4G21920	27.6097	2.28634	0.000255896
AT4G22640	251.251	1.40677	1.79182e-10
AT4G22690	686.631	3.85435	2.75406e-30
AT4G22710	412.923	4.45804	7.1e-08
AT4G22880	35.2389	1.82398	0.0367182
AT4G23030	42.5039	3.5161	1.24003e-11
AT4G23130	88.8978	1.63722	0.00146798
AT4G23170	88.5375	3.25429	0.00309258
AT4G23180	192.964	3.01181	6.03679e-24
AT4G23220	5.15257	6.75493	0.000345157
AT4G23250	45.5203	3.60036	1.52613e-12
AT4G23260	78.6538	1.60585	4.15849e-05
AT4G23280	86.6726	4.50593	1.41248e-14
AT4G23550	2701.25	1.36656	4.38375e-10
AT4G23560	9.07864	2.3858	0.00274644
AT4G23810	218.741	1.68621	4.41263e-08
AT4G25070	1312.45	1.42393	1.62829e-11
AT4G25110	922.436	1.8619	1.82299e-10
AT4G26120	162.409	1.92421	6.57655e-12
AT4G26560	13.7403	1.86821	0.0427644
AT4G27070	841.002	2.46068	3.56563e-34
AT4G27300	29.7204	2.70637	5.10034e-05
AT4G28085	332.061	3.21871	3.1042e-34
AT4G28350	526.44	1.74227	8.0818e-08
AT4G28420	77.5395	4.50001	0.00228429
AT4G29050	57.6296	2.10424	1.04868e-11
AT4G30530	7823	2.05537	1.18948e-38
AT4G31500	19737.6	2.79227	8.3756e-29
AT4G31950	36.2371	4.13922	2.76347e-10
AT4G31960	7.29432	2.99942	0.0138222
AT4G31970	2050.37	2.62298	6.67e-07
AT4G33050	1130.94	2.34425	3.82481e-24
AT4G34230	4848.98	1.59525	6.77316e-10
AT4G35070	46.119	1.37465	0.00157173
AT4G35110	550.8	2.06005	4.97458e-34
AT4G35190	54.2095	1.79116	0.00170033
AT4G35480	219.972	1.33177	5.98532e-05
AT4G35630	3711.47	1.44643	6.00727e-23
AT4G36430	2055.44	1.6546	0.00151119
AT4G36670	1000.35	1.85907	6.23e-07
AT4G36990	6966.43	1.40085	1.38786e-13
AT4G37060	102.816	2.86441	4.91076e-23
AT4G37390	880.086	1.49184	4.20991e-05
AT4G37900	1134.38	2.28738	5.38256e-27
AT4G38545	9.76484	2.52314	0.00946249
AT4G39230	381.93	2.19651	2.01976e-19
AT4G39580	54.7984	2.18234	1.006e-05
AT4G39830	132.503	2.0783	1.56101e-11
AT4G39940	5368.35	3.10426	3.25458e-48
AT4G39970	81.5749	1.74247	1.78449e-06
AT4G39980	9048.14	2.55557	1.47414e-35
AT4G40020	63.1051	2.81651	0.0374848
AT5G03390	153.185	1.78804	1.78772e-17
AT5G04310	394.038	1.74144	6.39733e-14
AT5G05300	10.0019	2.39894	0.0236162
AT5G05390	282.921	3.87904	1.01093e-18
AT5G05730	3738.44	3.8298	4.26905e-67
AT5G06570	858.234	1.61368	0.00585143
AT5G06730	475.079	1.50989	0.000679377
AT5G06740	1004.66	1.58575	5.17932e-22
AT5G07390	647.916	1.70832	1.05519e-12
AT5G07460	3258.84	1.53205	3.20756e-37
AT5G07520	5.7152	3.06946	0.0231993
AT5G07760	9.33923	2.45666	0.010972
AT5G09255	7.84971	3.46747	0.000807505
AT5G11140	20.5365	2.13282	0.00193945
AT5G11210	194.746	1.75805	0.000107144
AT5G11670	23615.1	1.70859	2.6616e-18
AT5G12340	570.074	2.24171	2.01976e-19
AT5G12890	224.266	1.38221	5.36767e-10
AT5G12930	405.577	1.49757	3.19526e-16
AT5G13220	110.405	2.15053	0.000931565
AT5G16170	255.131	1.52478	8.17517e-12
AT5G17990	1967.71	2.58256	7.22569e-39
AT5G18470	86.1149	2.17721	7.02881e-13
AT5G19230	3880.25	1.57682	8.17114e-17
AT5G19240	2101.37	2.65604	8.99813e-26
AT5G19880	47.5042	2.28727	0.0118038
AT5G20230	412.684	3.70529	3.31302e-10
AT5G22270	188.86	1.71539	5.67722e-07
AT5G22300	81.2104	1.53791	0.00683875
AT5G22555	114.319	2.31418	3.11573e-09
AT5G23510	838.226	2.36912	1.1456e-40
AT5G24110	59.6441	3.29202	7.20002e-16
AT5G25250	386.483	3.09738	2.98252e-26
AT5G25440	512.858	1.51566	1.56072e-07
AT5G25930	1367.46	1.56873	5.7491e-15
AT5G25970	4.55381	3.15162	0.0433974
AT5G26920	85.3634	1.88519	0.000196806
AT5G28610	97.7746	1.44227	0.0096165
AT5G28630	765.027	2.78553	6.25261e-18
AT5G28646	42.5139	2.58394	7.71792e-13
AT5G35735	2502.63	2.73288	3.14525e-32
AT5G36907	134.647	2.25471	2.07945e-12
AT5G36925	95.234	2.78951	1.78456e-05
AT5G37485	86.589	2.33011	1.81408e-12
AT5G37840	66.2156	2.93273	1.07739e-11
AT5G38900	423.132	1.39781	0.0452465
AT5G39000	222.24	1.36807	8.10649e-05
AT5G39020	151.871	1.41398	2.00151e-06
AT5G39100	18.1676	2.34047	0.00395947
AT5G39110	80.2064	2.4453	9.12699e-05
AT5G39580	1563.52	3.68766	7.48267e-15
AT5G40170	703.596	1.50567	7.45929e-27
AT5G40180	7.66959	3.26997	0.000969222
AT5G40590	4728.39	1.90315	4.62985e-18
AT5G42830	1665.52	3.11972	6.34409e-19
AT5G42930	208.486	2.36194	7.22619e-15
AT5G43520	1891.08	1.91027	0.00131021
AT5G43570	128.099	1.76942	5.44728e-08
AT5G44990	59.2407	2.92029	1.69203e-11
AT5G45000	189.082	1.6682	4.81194e-14
AT5G45090	143.321	2.44091	5.31366e-16
AT5G45240	27.9042	1.41242	0.0107063
AT5G46330	99.2489	1.93071	6.18085e-11
AT5G47220	182.837	1.97239	1.29e-07
AT5G47850	17.567	3.4876	3.94281e-05
AT5G48410	234.118	1.37004	1.95515e-08
AT5G48430	14500.9	2.3821	2.61996e-21
AT5G48530	216.752	1.47177	1.21631e-13
AT5G48540	1675.11	2.51713	6.08399e-24
AT5G48930	7414.04	1.49622	1.96741e-20
AT5G49770	719.807	1.47546	0.000121782
AT5G49780	430.585	1.9982	2.34363e-18
AT5G52050	90.0092	1.86309	0.0102083
AT5G52640	3408.02	2.54034	0.0228344
AT5G52670	75.9055	4.21665	1.072e-20
AT5G52720	19.6362	3.08182	0.00123911
AT5G53030	24.4526	1.44372	0.0186744
AT5G53990	683.852	3.61093	6.93078e-35
AT5G54170	587.177	1.69657	2.82513e-20
AT5G54490	215.666	1.37983	0.000770783
AT5G54710	97.6659	3.64721	3.84106e-14
AT5G54720	25.2466	3.36861	4.94805e-07
AT5G54810	9497.4	2.593	1.11967e-43
AT5G56960	75.0296	4.08287	1.15051e-14
AT5G57190	197.209	3.33818	1.33413e-22
AT5G57220	2768.48	3.59032	8.92101e-11
AT5G59190	23.7673	1.36928	0.00412815
AT5G59680	1132.82	1.72752	2.53541e-06
AT5G60760	520.17	1.43399	6.01309e-05
AT5G61890	29.9914	2.55374	0.000551098
AT5G62150	400.327	1.40544	1.15732e-08
AT5G62430	77.5451	1.40769	0.00103686
AT5G63980	1531.18	1.52255	1.35564e-30
AT5G64110	1404.55	1.61315	2.41677e-07
AT5G64120	11099.5	1.54323	2.72135e-06
AT5G64750	420.853	3.25357	3.30386e-19
AT5G64890	93.3765	2.92352	1.11652e-11
AT5G64905	302.727	3.80153	2.93316e-22
AT5G65600	233.023	3.38402	1.26998e-14
AT5G65610	10.6791	1.89974	0.0316509
AT5G66620	140.157	1.53226	4.4641e-11
AT5G66640	30.5031	2.0653	4.37494e-05
AT5G67340	661.407	1.34831	2.18383e-14
AT1G01580	1590.43	-1.79313	0.00616594
AT1G10770	19.9488	-1.84285	0.0437916
AT1G16410	14.7781	-1.93487	0.0146222
AT1G32450	10809.8	-2.0056	3.31302e-10
AT1G34140	4.71904	-4.14465	0.0140563
AT1G50280	15.0168	-2.02937	0.0126844
AT1G64900	122.283	-1.63842	0.00166569
AT1G65970	1549.82	-2.27381	0.00545193
AT1G70260	190.921	-3.6694	4.5929e-06
AT1G73120	416	-1.48199	0.000185039
AT1G74290	9.27611	-2.52759	0.0380515
AT1G79130	30.8024	-1.94358	0.00127312
AT2G04190	17.3368	-2.2212	0.0442553
AT2G04450	35.2952	-1.34028	0.0354909
AT2G08865	15.2945	-1.50998	0.0383809
AT2G14920	41.6167	-1.42034	0.00611023
AT2G19990	77.4947	-2.62432	1.58649e-06
AT2G21820	19.3024	-2.18315	0.00145383
AT2G29320	218.232	-2.09016	1.38231e-09
AT2G32740	14.8418	-1.66377	0.0427224
AT2G34925	22.1087	-1.58451	0.0129564
AT2G34990	6.65302	-2.84612	0.0455619
AT2G36145	26.9766	-1.38779	0.0146357
AT2G41240	60.0207	-2.24161	0.000713033
AT3G14060	242.488	-1.84401	5.84587e-05
AT3G15840	74.6041	-2.00528	1.42039e-05
AT3G21260	355.679	-1.42259	2.2831e-07
AT3G26290	865.288	-2.01272	2.5878e-16
AT3G28345	1277.36	-1.58838	4.50555e-06
AT3G29780	145.793	-1.40103	8.56529e-08
AT3G46130	255.419	-1.43408	0.000873282
AT3G52970	15.9775	-2.56277	0.0265295
AT3G56080	178.412	-1.45524	0.00202574
AT3G56970	117.63	-1.67716	0.010042
AT3G56980	274.733	-1.66044	2.66e-07
AT4G00910	142.09	-1.50444	0.000140644
AT4G08555	151.199	-2.40589	1.49578e-06
AT4G16190	9468.17	-1.44892	3.71248e-10
AT4G17680	55.5303	-1.42269	0.000459512
AT4G19690	2031.03	-1.69172	0.00831282
AT4G31398	3.71934	-5.57677	0.00777576
AT4G31940	880.043	-1.36945	0.0401947
AT4G37700	453.193	-1.58104	3.04831e-07
AT5G04950	1910.55	-1.68014	2.61655e-16
AT5G07200	16.9297	-1.7859	0.0329851
AT5G17030	3.5374	-4.87472	0.0152514
AT5G20420	28.6426	-1.46643	0.0311551
AT5G28262	22.2677	-1.34723	0.0417979
AT5G41050	28.4608	-2.70246	0.000446835
AT5G50240	29.5945	-1.90812	0.00188391
AT5G56080	344.434	-1.44584	9.25611e-13
AT5G62420	92.4084	-1.86909	1.38593e-09
AT5G65380	2176.51	-1.48353	2.44181e-15
AT5G67430	149.055	-1.36966	0.00227559
Significant DEGs identified in root tissue of cork1-2 HO treated with 10 µM CT compared to water control. HO: homozygous mutant from the cross to aequorin wild-type.
gene_id	baseMean	log2FoldChange	padj
AT3G60270	182.612	1.8804	0.0225619
AT4G31970	2050.37	2.30837	0.02031
