# Supplementary material for: CORK1, A LRR-Malectin Receptor Kinase, Is Required for Cellooligomer-Induced Responses in Arabidopsis thaliana
Source: Cells. 2022 Sep 22;11(19):2960. doi: 10.3390/cells11192960 (PMC9563578; doi:10.3390/cells11192960)
Supplement: Supplementary file 1 [file cells-11-02960-s001.zip › Supp. Dataset 2. Phosphosites identified.xlsx]

## Sheet: Sheet1
Alteration of protein phosphorylation in root tissue of cork1-2 SWT 5 min after 10 µM CT treatment compared to water control. Numbers between brackets indicate the probability of the modification on the amino acid residue. Calculation for the corrected fold change and the ratio-adjusted p-value is described in the Materials and Methods section. SWT: segregated wild-type from the cross to aequorin…
Gene Name	Peptide Sequence	Uniprot Protein Accessions	Modifications in peptide	Modifications in Proteins	Corrected Fold Change	Ratio-adjusted p-value
IQM4	FPSPYGPIPSPRPSPR	O64851	2xPhospho [S10(100); S14(100)]	O64851 2xPhospho [S505(100); S509(100)]	921.451	0.00226601
EIF4G	GHMEFSSPR	Q76E23-2	1xOxidation [M3]; 1xPhospho [S]	Q76E23-2 1xPhospho [S]	899.148	7.20871e-06
ATR1	SVATPYTAVIPEYR	Q9SB48	1xPhospho [T4(100)]	Q9SB48 1xPhospho [T252(100)]	492.147	0.000672147
RS41	GASPVAHK	P92966	1xPhospho [S3(100)]	P92966 1xPhospho [S210(100)]	453.486	0.00837365
At2g26920	SEIPSPGLHPTRDDK	O81015	1xPhospho [S5(100)]	O81015 1xPhospho [S300(100)]	373.513	0.000285817
VLN3	AEALAALTSAFNSSPSSK	O81645	1xPhospho [S/T]	O81645 1xPhospho [S/T]	338.004	0.000892325
EIF4G	RGHMEFSSPR	Q76E23-2	1xOxidation [M4]; 1xPhospho [S]	Q76E23-2 1xPhospho [S]	260.041	0.00132003
ECT7	ISEKPRPNSGQSR	F4HWS5	1xPhospho [S9(100)]	F4HWS5 1xPhospho [S185(100)]	252.74	0.000531336
MPK6	VTSESDFMTEYVVTR	Q39026	1xOxidation [M8]; 1xPhospho [Y11(100)]	Q39026 1xPhospho [Y223(100)]	239.272	0.00467084
pEARLI4	TPIHESAATGR	Q9SKR5	1xPhospho [T1(100)]	Q9SKR5 1xPhospho [T204(100)]; 1xPhospho [T274(100)]	210.075	0.00495526
SYP21	MSFQDLEAGTRSPAPNR	Q39233	1xMet-loss+Acetyl [N-Term]; 1xPhospho [S12(99.2)]	Q39233 1xMet-loss+Acetyl [N-Term]; 1xPhospho [S12(99.2)]	65.8198	0.000166673
IQM4	LAYMGIPSPR	F4JVX1; O64851	1xOxidation [M4]; 1xPhospho [S8(100)]	F4JVX1 1xPhospho [S520(100)]; O64851 1xPhospho [S525(100)]	45.789	1.31038e-05
MYN21.7	KPQDPPSSSSSSPPRKPSGDGSSSK	Q93XX1	1xPhospho [S]		45.0747	0.000714188
LUG	SEINPVLTPR	F4JUD2	1xPhospho [T8(100)]	F4JUD2 1xPhospho [T308(100)]	44.1571	0.000115212
CDS1	RRSNEVVTDGDK	O04928	1xPhospho [S3(100)]	O04928 1xPhospho [S23(100)]	39.2779	0.0284383
PUX9	HSPSYGSQVHGGTHR	Q4V3D3	1xPhospho [S2(100)]	Q4V3D3 1xPhospho [S164(100)]	32.7393	0.00502168
At3g27390	KDEEPTPFSGPVPR	Q8GUM4	1xPhospho [S9(100)]	Q8GUM4 1xPhospho [S323(100)]	31.757	0.000611375
EIF4G	GHMEFSSPR	Q76E23-2	1xPhospho [S]	Q76E23-2 1xPhospho [S]	31.0138	0.00470072
MPK6	VTSESDFMTEYVVTR	Q39026	1xPhospho [T9(100)]	Q39026 1xPhospho [T221(100)]	29.1493	0.00322495
SNL2	GDRDHSVDRSDLNDDK	Q9LFQ3	1xPhospho [S6(100)]	Q9LFQ3 1xPhospho [S251(100)]	27.6043	0.00312247
At3g05050	IESNRHQVNNVSVTK	Q9MAB4	1xPhospho [S3(100)]	Q9MAB4 1xPhospho [S27(100)]	25.2613	0.00226859
KIWI	KDEDVRASDDESETHAPAK	O65154	1xPhospho [S8(100)]	O65154 1xPhospho [S15(100)]	25.1182	0.0184098
PUM5	HSFLDELKSPNAR	A0A178VL84	1xPhospho [S9(100)]	A0A178VL84 1xPhospho [S606(100)]	24.4089	0.000994952
EIF(ISO)4G1	RDGPGPLHSPAVSK	Q93ZT6	1xPhospho [S9(100)]	Q93ZT6 1xPhospho [S542(100)]	23.2736	0.00012578
SAC3B	LYSPFGSPK	F4JAU2	1xPhospho [S7(100)]	F4JAU2 1xPhospho [S935(100)]	22.9315	0.000705875
At5g39570	SGSGDDEEGSYGRK	Q9FKA5	1xPhospho [S3(100)]	Q9FKA5 1xPhospho [S339(100)]	21.2951	0.0129815
EIF(ISO)4G1	DGPGPLHSPAVSK	Q93ZT6	1xPhospho [S8(100)]	Q93ZT6 1xPhospho [S542(100)]	19.6924	0.000557477
AGD5	MESAATPVER	Q9FL69	1xPhospho [T6(100)]	Q9FL69 1xPhospho [T206(100)]	17.1801	0.0118367
MPK3	EATNLIPSPR	B3H653	1xPhospho [S8(100)]	B3H653 1xPhospho [S16(100)]	17.0664	0.0152937
ABCG35	SVNEDEEALK	Q7PC86	1xPhospho [S1(100)]	Q7PC86 1xPhospho [S43(100)]	16.7656	0.0167054
RH42	SREVGNEESDDDVKR	Q8H0U8	1xPhospho [S9(100)]	Q8H0U8 1xPhospho [S210(100)]	16.4508	0.00281089
At4g13730	IESPGALSR	Q9SVN9	1xPhospho [S3(100)]	Q9SVN9 1xPhospho [S194(100)]	16.1205	7.94331e-06
FAB1B	VAYPVSPALPSK	Q9LUM0	1xPhospho [S6(100)]	Q9LUM0 1xPhospho [S1321(100)]	15.9672	0.000423795
SERK1	DTHVTTAVR	Q94F62; Q94AG2	1xPhospho [T6(99.5)]	Q94F62 1xPhospho [T450(99.5)]; Q94AG2 1xPhospho [T463(99.5)]	15.2213	0.000850299
MUB3.22	RPSLSHLFHEDK	Q9FGG4	1xPhospho [S3(100)]	Q9FGG4 1xPhospho [S78(100)]	13.7966	0.0344235
IQD14	AEPPTLDTPRPPSPR	Q8LPG9	2xPhospho [T5(99); S13(100)]	Q8LPG9 2xPhospho [T223(99); S231(100)]	12.1006	0.00999574
At1g56220	RRSTSDAFEK	A0A1P8ASR5	1xPhospho [S3(100)]	A0A1P8ASR5 1xPhospho [S137(100)]	11.934	0.000258929
OFUT35	VHHEIDLPLNSPR	Q94BY4	1xPhospho [S11(100)]	Q94BY4 1xPhospho [S78(100)]	11.8875	0.000485714
At3g58640	FDHENAEKDENLSLHRK	Q94AB2	1xPhospho [S13(100)]	Q94AB2 1xPhospho [S304(100)]	11.3555	0.0444696
EIF4B1	QKPVERPGSGAGR	Q9LIN5	1xPhospho [S9(100)]	Q9LIN5 1xPhospho [S462(100)]	10.8253	0.0040879
ABCG36	RTQSVNDDEEALK	Q9XIE2	1xPhospho [S4(100)]	Q9XIE2 1xPhospho [S45(100)]	10.6417	0.0174389
PHYL2.1	DLELEFGSPR	Q9STP2	1xPhospho [S8(100)]	Q9STP2 1xPhospho [S141(100)]	10.5308	0.0133753
At4g39680	SDSSVSEDGPKER	O65655	1xPhospho [S3(100)]	O65655 1xPhospho [S436(100)]	10.441	0.00394521
ABCB6	SHSQTFSRPLGHSDDTSASVK	A0A1P8AZ84	2xPhospho [S3(99.6); T/S]	A0A1P8AZ84 2xPhospho [S610(99.6); T/S]	10.1216	0.0108997
At5g66560	IDKEGSSPATTTDRPR	A0A1P8B9D5	1xPhospho [S7(99.3)]	A0A1P8B9D5 1xPhospho [S588(99.3)]	10.0914	0.00700373
At5g39570	YGGNDSDEDEEKK	Q9FKA5	1xPhospho [S6(100)]	Q9FKA5 1xPhospho [S357(100)]	10.0618	0.0229294
SEC5B	KPTRGSEDAISDDK	A0A1P8AUR0	1xPhospho [T3(99.5)]	A0A1P8AUR0 1xPhospho [T1007(99.5)]	9.7902	0.0104074
At1g03350	SGGSPNRAELRK	Q9ZVT6	1xPhospho [S4(100)]	Q9ZVT6 1xPhospho [S434(100)]	9.75457	0.00729265
TRAF1B	STAVLSSPR	A8MQL1	1xPhospho [S6(100)]	A8MQL1 1xPhospho [S716(100)]	9.71711	0.000153306
TTM3	FLQNAAVSAASPSPPR	Q9SIY3	1xPhospho [S11(99.6)]	Q9SIY3 1xPhospho [S65(99.6)]	9.07145	0.0164991
At1g43690	MVLFPKSPSPVNK	Q8VYV0	1xPhospho [S7(99.6)]	Q8VYV0 1xPhospho [S73(99.6)]	9.03193	0.0249615
At2g35050	RQSFEHER	O64768	1xPhospho [S3(100)]	O64768 1xPhospho [S125(100)]	9.01502	0.0292872
SUN1	DLSRGEATLDR	Q9FF75	1xPhospho [S3(100)]	Q9FF75 1xPhospho [S54(100)]	9.00797	0.000152813
EMB2777	KPHLMPSSPEHVDGKR	Q8L3P4	1xOxidation [M5]; 1xPhospho [S]	Q8L3P4 1xPhospho [S]	8.99843	0.010287
PMI1	TSFSVPSPK	Q9C8E6	2xPhospho [S7(100); T/S]	Q9C8E6 2xPhospho [S328(100); T/S]	8.60124	0.00262619
At5g13590	ESVGFSSPK	F4K402	1xPhospho [S7(99.4)]	F4K402 1xPhospho [S296(99.4)]	8.59115	0.00246712
MED14	VNFSPSSAR	Q9SR02	1xPhospho [S4(100)]	Q9SR02 1xPhospho [S1317(100)]	8.53297	0.00546309
At5g39570	YGGNDSDEDEEKKK	Q9FKA5	1xPhospho [S6(100)]	Q9FKA5 1xPhospho [S357(100)]	8.2011	0.0375035
At1g08050	SQLLVLESPTKPSPGR	Q9LN03	1xPhospho [S8(100)]	Q9LN03 1xPhospho [S629(100)]	8.16836	0.000676703
MTG13.4	RQVVEASTGSPKK	F4KE59	1xPhospho [S10(100)]	F4KE59 1xPhospho [S382(100)]	8.11309	0.0162326
At5g08100	VQLDYTVPSPK	P50287	1xPhospho [S9(100)]	P50287 1xPhospho [S169(100)]	8.05871	0.000162449
SNX1	NISGSMQSPR	Q9FG38	1xOxidation [M6]; 1xPhospho [S8(100)]	Q9FG38 1xPhospho [S16(100)]	8.01871	0.00373898
VCS	QLSNAATGPIGK	Q9LTT8	1xPhospho [S3(100)]	Q9LTT8 1xPhospho [S944(100)]	7.56517	0.00348969
MEF14	HRPSLTR	Q9LW33	1xPhospho [S4(100)]	Q9LW33 1xPhospho [S293(100)]	7.51894	0.00939216
At4g11680	TISVDEESNPIHR	A0A1P8B8Y6	1xPhospho [S3(100)]	A0A1P8B8Y6 1xPhospho [S48(100)]	7.42068	0.0424539
At3g27390	DEEPTPFSGPVPR	Q8GUM4	1xPhospho [S8(100)]	Q8GUM4 1xPhospho [S323(100)]	7.38758	0.000748518
OBE1	IREMLHGYNASSPR	Q9S736	1xOxidation [M4]; 1xPhospho [S11(99.1)]	Q9S736 1xPhospho [S548(99.1)]	7.27098	0.0157565
DIN10	KESPIFR	F4K470	1xPhospho [S3(100)]	F4K470 1xPhospho [S359(100)]	7.17888	0.00640986
F9F8.20	EAHSPNVQTPR	Q8W4N1	2xPhospho [S4(100); T9(100)]	Q8W4N1 2xPhospho [S533(100); T538(100)]	7.16389	0.0383333
ARP8	SNSGKDLVNHQR	Q9FKT0	1xPhospho [S3(100)]	Q9FKT0 1xPhospho [S16(100)]	6.98865	0.0388052
ABCG36	TQSVNDDEEALK	Q9XIE2	1xPhospho [S3(100)]	Q9XIE2 1xPhospho [S45(100)]	6.96892	0.00876077
MSRB9	AILSPEQFR	Q9C5C8; Q9M0Z6; Q84JT6	1xPhospho [S4(100)]	Q9C5C8 1xPhospho [S85(100)]; Q9M0Z6 1xPhospho [S59(100)]; Q84JT6 1xPhospho [S27(100)]	6.93268	0.0096329
FER	TGPTLDHTHVSTVVK	Q9SCZ4	1xPhospho [S11(99.2)]	Q9SCZ4 1xPhospho [S695(99.2)]	6.69046	0.00491781
PHO1;H3	AFSGLVSTPR	Q6R8G7	2xPhospho [S3(100); T8(99.6)]	Q6R8G7 2xPhospho [S65(100); T70(99.6)]	6.56372	0.0124014
MCL19.12	DSPADSASPSPR	F4KG14	1xPhospho [S10(100)]	F4KG14 1xPhospho [S20(100)]	6.55034	1.78636e-05
THO2	HSQRLSPR	F4IAT3	1xPhospho [S6(100)]	F4IAT3 1xPhospho [S1635(100)]	6.42098	0.0163745
MUF9.21	MPPTPSPTPR	Q9FKI9	2xPhospho [T4(100); S6(100)]	Q9FKI9 2xPhospho [T71(100); S73(100)]	6.36595	0.0253842
At3g55600	IEDEPRSPTSPQLR	Q6NKR3	2xPhospho [S7(100); T/S]	Q6NKR3 2xPhospho [S104(100); T/S]	6.32153	0.0220803
CSI1	MHDSEPPTPHSTTK	F4IIM1	1xPhospho [T8(100)]	F4IIM1 1xPhospho [T37(100)]	6.28494	0.0256468
At4g33080	FDEVNSPAPER	Q8GUH5	1xPhospho [S6(100)]	Q8GUH5 1xPhospho [S438(100)]	6.07577	0.00288432
UPL2	LENKPVGEEASSETQK	Q8H0T4	1xPhospho [S12(99.5)]	Q8H0T4 1xPhospho [S2978(99.5)]	6.00423	0.013011
XI-1	AGATGSITTPR	Q39160	1xPhospho [T9(100)]	Q39160 1xPhospho [T1195(100)]	5.96641	0.0250972
At4g12640	ASADFSPK	F4JRD9	1xPhospho [S6(100)]	F4JRD9 1xPhospho [S398(100)]	5.8754	0.0392858
At5g02550	HQIPPPSPAAPPANR	Q9LZ47	1xPhospho [S7(100)]	Q9LZ47 1xPhospho [S50(100)]	5.85861	0.0015245
IQM3	TQALEFVNLSPK	Q9LFA4	1xPhospho [S10(100)]	Q9LFA4 1xPhospho [S440(100)]	5.83624	0.00702666
HLB1	KDDDGNKTFTMR	Q9FHY8	1xOxidation [M11]; 1xPhospho [T8(100)]	Q9FHY8 1xPhospho [T144(100)]	5.80298	0.0251732
DRP2B	AAAASSWSDNSGTESSPR	Q9LQ55	1xPhospho [S16(99.7)]	Q9LQ55 1xPhospho [S844(99.7)]	5.79577	0.00427999
KTN80.2	FEQALLPESPTDEAK	F4HTH8	1xPhospho [S/T]	F4HTH8 1xPhospho [S/T]	5.77843	0.000439226
At2g32240	DIDLSFSSPTKR	F4ISU2	1xPhospho [S8(99.6)]	F4ISU2 1xPhospho [S1274(99.6)]	5.7101	0.00354699
MKP1	ASPSLAER	Q9C5S1	1xPhospho [S2(100)]	Q9C5S1 1xPhospho [S578(100)]	5.52906	0.0118915
WRKY6	RLGREESPETESNK	Q9C519	1xPhospho [S7(100)]	Q9C519 1xPhospho [S268(100)]	5.50286	0.0238363
At1g33050	RSTDDLSGFRK	Q8VYZ1	1xPhospho [S/T]	Q8VYZ1 1xPhospho [S/T]	5.48292	0.0139346
At1g31870	TRNDSPSPEPGPR	Q9C6S8	1xPhospho [S7(99.4)]	Q9C6S8 1xPhospho [S130(99.4)]	5.45338	0.0435896
At3g19650	SRIDREPSPK	Q9LJN1	1xPhospho [S8(100)]	Q9LJN1 1xPhospho [S24(100)]	5.42593	0.00654449
At1g56080	ILSTAASPR	Q0IGM5	1xPhospho [S7(100)]	Q0IGM5 1xPhospho [S190(100)]	5.38065	0.0148271
PRP40A	REESDGETAMDVSEGHKDEK	B6EUA9	1xOxidation [M10]; 1xPhospho [S4(100)]	B6EUA9 1xPhospho [S858(100)]	5.38004	0.0171306
MYN8.5	AQDHARSPGTENYTEK	Q9LV05	1xPhospho [S7(100)]	Q9LV05 1xPhospho [S184(100)]	5.35794	0.0127315
MSBP2	KDVATDDDDAAKE	Q9M2Z4	1xPhospho [T5(100)]	Q9M2Z4 1xPhospho [T225(100)]	5.26881	0.0329156
At5g37710	LSTLEKEHK	F4K8L2	1xPhospho [T3(100)]	F4K8L2 1xPhospho [T367(100)]	5.26014	0.0194531
NADK1	MEHLAKSPR	A0A1I9LRY1	1xPhospho [S7(100)]	A0A1I9LRY1 1xPhospho [S207(100)]	5.17854	0.00697462
At1g63640	HSIGASPNAR	A0A1P8ATA6	1xPhospho [S6(100)]	A0A1P8ATA6 1xPhospho [S862(100)]	5.01417	0.0283621
RPN2A	TSGPEKPVNESGSGKGK	O48844	1xPhospho [S13(100)]	O48844 1xPhospho [S878(100)]	4.95832	0.024644
EXA1	VLSSPVVTQASHK	Q9FMM3	1xPhospho [S4(99.6)]	Q9FMM3 1xPhospho [S1553(99.6)]	4.86802	0.000321449
GOS12	ASGSMSPGVQVLR	O22151-1	1xPhospho [S6(100)]	O22151-1 1xPhospho [S146(100)]	4.8153	0.00493578
RSZ22A	YRKSPTYGGR	Q9SJA6	1xPhospho [S4(100)]	Q9SJA6 1xPhospho [S136(100)]	4.81193	0.0179809
NTF2	SSPAPTTHVAR	Q9FME2; Q9FME2-2	1xPhospho [S/T]	Q9FME2 1xPhospho [S/T]; Q9FME2-2 1xPhospho [S/T]	4.64759	0.0115575
MTE17.25	MKLPLDIDSPTK	Q5HZ03	1xOxidation [M1]; 1xPhospho [S9(99.6)]	Q5HZ03 1xPhospho [S372(99.6)]	4.57508	0.0140508
CINV1	HDGIHDSPRGR	Q9LQF2	1xPhospho [S7(100)]	Q9LQF2 1xPhospho [S61(100)]	4.57491	0.00417964
At3g54760	AASQMAGSPSVLK	F4JE18	1xOxidation [M5]; 1xPhospho [S8(99.6)]	F4JE18 1xPhospho [S504(99.6)]	4.51754	0.00243529
At1g11480	VPEHASQRPVSSPR	Q94C21	1xPhospho [S6(99)]	Q94C21 1xPhospho [S440(99)]	4.45115	0.00239091
At4g39680	VVPPSPKEPTNSLR	O65655	1xPhospho [S5(100)]	O65655 1xPhospho [S451(100)]	4.38534	0.0128793
At1g11480	LDSPNGTGIR	Q94C21	1xPhospho [S3(100)]	Q94C21 1xPhospho [S512(100)]	4.37216	0.0280978
ABCG36	NIEDIFSSGSR	Q9XIE2	1xPhospho [S10(99.4)]	Q9XIE2 1xPhospho [S40(99.4)]	4.31512	0.00940572
MRF1	SHTLFADLNIKSPTGGK	Q94BR1	1xPhospho [S12(99.7)]	Q94BR1 1xPhospho [S43(99.7)]	4.25647	0.0261474
MTE17.25	MKLPLDIDSPTK	Q5HZ03	1xPhospho [S9(100)]	Q5HZ03 1xPhospho [S372(100)]	4.24876	0.0119103
JOX2	SHVESHISPR	Q9FFF6	1xPhospho [S8(100)]	Q9FFF6 1xPhospho [S369(100)]	4.18569	0.000241672
PRP40A	REESDGETAMDVSEGHK	B6EUA9	1xOxidation [M10]; 1xPhospho [S4(100)]	B6EUA9 1xPhospho [S858(100)]	4.14984	0.0204478
CBSCBSPB1	SPLGLTGGER	Q9FMV3	1xPhospho [S1(100)]	Q9FMV3 1xPhospho [S44(100)]	4.10978	0.04735
CPK9	AAAAAPGLSPK	Q38868	1xPhospho [S9(100)]	Q38868 1xPhospho [S69(100)]	4.09604	0.00633282
BOR2	NLSQVFSPR	Q9M1P7	2xPhospho [S3(100); S7(100)]	Q9M1P7 2xPhospho [S665(100); S669(100)]	4.04737	0.0106518
At3g19370	SIESMKK	F4JB65	1xPhospho [S4(100)]	F4JB65 1xPhospho [S132(100)]	4.03224	0.0153285
IQM3	TLSGGLGSPK	Q9LFA4	2xPhospho [S3(100); S8(100)]	Q9LFA4 2xPhospho [S373(100); S378(100)]	3.95508	0.0171711
At5g47430	RLSPEHPPTR	B9DFV2	1xPhospho [S3(100)]	B9DFV2 1xPhospho [S687(100)]	3.83313	0.0490898
At1g24160	FSAFSPNK	O48683	1xPhospho [S5(100)]	O48683 1xPhospho [S58(100)]	3.81792	0.00359122
MYH9.10	GFETETDVAVSSPVTR	F4KFD4	1xPhospho [S12(100)]	F4KFD4 1xPhospho [S26(100)]	3.77531	0.00469895
FLZ7	FLSPVNHQR	F4JW68	1xPhospho [S3(100)]	F4JW68 1xPhospho [S53(100)]	3.74385	0.0182314
At3g13440	SLSSLMEK	Q9LJE6	1xPhospho [S3(100)]	Q9LJE6 1xPhospho [S238(100)]	3.74001	0.0202936
ARABIDOPSIS IAP-LIKE PROTEIN	MKEEDVSSQNVNPR	Q9SHI0	1xOxidation [M1]; 1xPhospho [S]	Q9SHI0 1xPhospho [S]	3.69804	0.0183375
ABCG35	TKSVNEDEEALK	Q7PC86	1xPhospho [S3(99.6)]	Q7PC86 1xPhospho [S43(99.6)]	3.62128	0.0371475
IREH1	SNLSPSSEVK	F4J6F6	1xPhospho [S4(100)]	F4J6F6 1xPhospho [S97(100)]	3.61564	0.0259021
MRO11.21	KEGSVNRDAVLAR	A0A1P8BFC2	1xPhospho [S4(100)]	A0A1P8BFC2 1xPhospho [S105(100)]	3.5247	0.0364563
EIF4B1	SFESTERPRSR	Q9LIN5	1xPhospho [S10(100)]	Q9LIN5 1xPhospho [S495(100)]	3.49247	0.0481867
At2g26920	SEIPSPGLHPTR	O81015	1xPhospho [S5(100)]	O81015 1xPhospho [S300(100)]	3.49062	0.00708301
At4g39680	MSSSPFPVLDNRPIDK	O65655	1xMet-loss+Acetyl [N-Term]; 1xPhospho [S]	O65655 1xMet-loss+Acetyl [N-Term]; 1xPhospho [S]	3.48632	0.049027
PHOS34	HSHHHSSSTPSAATPTPTAGAR	Q8L4N1	2xPhospho [T14(100); T16(100)]	Q8L4N1 2xPhospho [T36(100); T38(100)]	3.44379	0.0438482
RTNLB3	IHGHDDSSSSSSDSDDDKNSASLK	F4I596	1xPhospho [S14(100)]	F4I596 1xPhospho [S32(100)]	3.43613	0.0167843
DBP	ALAVVEKPIEEHTPK	O80837	1xPhospho [T13(100)]	O80837 1xPhospho [T58(100)]	3.42586	0.035604
At3g03940	VEGVADKDIAAEGGSAEK	Q9SQR8	1xPhospho [S15(100)]	Q9SQR8 1xPhospho [S112(100)]	3.41682	0.00433857
PHL	SPSVGPQTLGDHAILDR	F4IDB2	1xPhospho [S3(99.4)]	F4IDB2 1xPhospho [S643(99.4)]	3.40807	0.0300218
HIPP25	SLQTVDVR	O49613	1xPhospho [S1(100)]	O49613 1xPhospho [S23(100)]	3.38665	0.0271206
MTE17.25	LPLDIDSPTK	Q5HZ03	1xPhospho [S7(100)]	Q5HZ03 1xPhospho [S372(100)]	3.38602	0.0370523
TRAF1A	AAPWNPPSPVQAKPEK	Q8RY18	1xPhospho [S8(100)]	Q8RY18 1xPhospho [S697(100)]	3.38072	0.0127703
EIN2	IEPMSPVEK	Q9S814	1xPhospho [S5(100)]	Q9S814 1xPhospho [S598(100)]	3.34065	0.0158361
At2g44710	RPFVDDLYSPR	Q8RWQ1	1xPhospho [S9(100)]	Q8RWQ1 1xPhospho [S657(100)]	3.33323	0.0136861
MCI2.1	SFSSVPSSPR	Q9FII8	1xPhospho [S8(99.6)]	Q9FII8 1xPhospho [S44(99.6)]	3.31572	0.0135776
At2g32240	SRDIDLSFSSPTK	F4ISU2	1xPhospho [S10(100)]	F4ISU2 1xPhospho [S1274(100)]	3.2787	0.00821547
EIF4B2	ADTEVSETPTAVK	Q9SAD7	1xPhospho [T/S]	Q9SAD7 1xPhospho [T/S]	3.26772	0.0333966
At5g65950	INLVDVGGGGLFSPR	F4JXM9	1xPhospho [S13(100)]	F4JXM9 1xPhospho [S825(100)]	3.24675	0.038433
ATG13A	FSGVLSSSDSPR	Q9SCK0	1xPhospho [S10(100)]	Q9SCK0 1xPhospho [S458(100)]	3.24624	0.00173458
KLCR2	DDSALQASPR	Q9LII8	1xPhospho [S8(100)]	Q9LII8 1xPhospho [S19(100)]	3.22476	0.00962815
WDL2	VSQLNSPLPTR	Q9ASW8	1xPhospho [S6(99.6)]	Q9ASW8 1xPhospho [S122(99.6)]	3.2218	0.00224459
DGK5	SVFDPSTPR	Q9C5E5-2	1xPhospho [S/T]	Q9C5E5-2 1xPhospho [S/T]	3.21737	0.00421416
TRAF1A	VGEADIVISHIQKPESPKER	Q8RY18	1xPhospho [S16(100)]	Q8RY18 1xPhospho [S661(100)]	3.19066	0.0058142
AAP5	HSSDSFDDDGRPK	Q8GUM3	1xPhospho [S3(99.3)]	Q8GUM3 1xPhospho [S17(99.3)]	3.18012	0.0134275
At4g39680	RDFSRSDSSVSEDGPK	O65655	1xPhospho [S8(100)]	O65655 1xPhospho [S436(100)]	3.16307	0.0136391
SIS8	SIDVSSSSSPR	Q9C9U5	1xPhospho [S9(100)]	Q9C9U5 1xPhospho [S72(100)]	3.15089	0.0419911
SEC31B	TTFVPSTPPALK	Q8L611; F4J109	1xPhospho [T7(99.5)]	Q8L611 1xPhospho [T881(99.5)]; F4J109 1xPhospho [T879(99.5)]	3.13741	0.00259788
UXS3	QNTTKPPPSPSPLR	F4KHU8	1xPhospho [S9(100)]	F4KHU8 1xPhospho [S31(100)]	3.13209	0.00496255
MKP1	GVNTFLQPSPNRK	Q9C5S1	1xPhospho [S9(100)]	Q9C5S1 1xPhospho [S572(100)]	3.12151	0.00910721
SPS1	SSPSLLLR	Q94BT0	1xPhospho [S]	Q94BT0 1xPhospho [S]	3.10785	0.0181355
EIN2	IEPMSPVEK	Q9S814	1xOxidation [M4]; 1xPhospho [S5(100)]	Q9S814 1xPhospho [S598(100)]	3.09793	0.000402071
IQD32	TEVSPVIVESK	Q9FXI5	1xPhospho [S4(100)]	Q9FXI5 1xPhospho [S142(100)]	3.09176	0.0110299
DRP2A	AAAASSYSDNSGTESSPR	Q9SE83	1xPhospho [S16(99.7)]	Q9SE83 1xPhospho [S837(99.7)]	3.00882	0.00692685
MED17	SESATLLIESSGR	F4K460	1xPhospho [S3(100)]	F4K460 1xPhospho [S348(100)]	2.99977	0.0169577
XI-K	QQALAISPTSR	F4K5J1	1xPhospho [S7(100)]	F4K5J1 1xPhospho [S1056(100)]	2.98272	0.00440713
At4g26130	SASERHIGREEEETVEAVEK	Q9SZI4	1xPhospho [S/T]	Q9SZI4 1xPhospho [S/T]	2.96558	0.015086
ZFN1	ASFIASPR	Q8GXX7	1xPhospho [S6(100)]	Q8GXX7 1xPhospho [S184(100)]	2.9579	0.0449738
MYOB1	GIEFLSPR	F4HXQ7	1xPhospho [S6(100)]	F4HXQ7 1xPhospho [S834(100)]	2.95264	0.0238072
EIN2	SLSGEGGSGTGSLSR	Q9S814	1xPhospho [S8(100)]	Q9S814 1xPhospho [S655(100)]	2.94176	0.00209125
TTM1	LSLDDDTVSSPK	Q9C9B9	1xPhospho [S10(99.7)]	Q9C9B9 1xPhospho [S437(99.7)]	2.92973	0.00992633
BRM	HALSTGSFASTSSPR	Q6EVK6	1xPhospho [S13(99.7)]	Q6EVK6 1xPhospho [S356(99.7)]	2.92703	0.00745221
MOM	DHMGALESPK	A0A1P8ASM1	1xPhospho [S8(100)]	A0A1P8ASM1 1xPhospho [S896(100)]	2.92143	0.0191406
At4g11860	SFDDSPPAAAELRR	Q8LE63	1xPhospho [S1(100)]	Q8LE63 1xPhospho [S234(100)]	2.91701	0.0167437
At1g56080	LFSGAASPTSSHYDIR	Q0IGM5	1xPhospho [S7(100)]	Q0IGM5 1xPhospho [S208(100)]	2.90858	0.00811599
At4g12340	ENIGSPLK	Q9STH7	1xPhospho [S5(100)]	Q9STH7 1xPhospho [S143(100)]	2.8982	0.0315286
PUX8	RAASGSLAPPNADR	F4JPR7	1xPhospho [S4(100)]	F4JPR7 1xPhospho [S313(100)]	2.89361	0.00924217
PUX9	YSLDNNPSSVLSPR	Q4V3D3	1xPhospho [S12(100)]	Q4V3D3 1xPhospho [S224(100)]	2.89198	0.0208415
At4g33400	LRPKSPSSSLDDVEAK	Q9SZB7	1xPhospho [S5(100)]	Q9SZB7 1xPhospho [S58(100)]	2.87043	0.00168561
GTE3	AESMTNPVKPAVLPVVPEK	Q9S7T1	1xPhospho [S3(100)]	Q9S7T1 1xPhospho [S281(100)]	2.83648	0.0363327
FPP4	LQTLEAQMMSKSPTK	Q0WSY2	2xOxidation [M8; M9]; 1xPhospho [S12(99.3)]	Q0WSY2 1xPhospho [S407(99.3)]	2.82927	0.0204364
ATPI4K ALPHA	LSSVGSVESK	A0A1P8AWA3	1xPhospho [S6(99.5)]	A0A1P8AWA3 1xPhospho [S582(99.5)]	2.8132	0.032519
CESA3	RLPYSSDVNQSPNR	Q941L0	1xPhospho [S11(100)]	Q941L0 1xPhospho [S176(100)]	2.79848	0.00376012
At2g32240	DIDLSFSSPTK	F4ISU2	1xPhospho [S8(99.7)]	F4ISU2 1xPhospho [S1274(99.7)]	2.79785	0.0188898
ALKBH10B	IRPDTYHNHSQPNSPR	Q9ZT92	1xPhospho [S14(100)]	Q9ZT92 1xPhospho [S451(100)]	2.79181	0.0419568
MTI20.7	GLVESSSVSPR	F4KDE6	1xPhospho [S9(100)]	F4KDE6 1xPhospho [S189(100)]	2.77855	0.0344454
At5g13260	LSDIELKSPGGPK	Q8VZL1	1xPhospho [S8(100)]	Q8VZL1 1xPhospho [S446(100)]	2.7486	0.00587187
At1g80930	RKETSDDEELAR	Q9SAG7	1xPhospho [T/S]	Q9SAG7 1xPhospho [T/S]	2.74221	0.0290601
At3g51120	SVLGVSSEPSPR	Q9SD34	1xPhospho [S10(100)]	Q9SD34 1xPhospho [S1192(100)]	2.71165	8.72423e-05
CDKC-2	SYSHDHTGNLTNR	Q8W4P1	1xPhospho [T11(100)]	Q8W4P1 1xPhospho [T198(100)]	2.68806	0.0382437
TTM1	LSLDDDTVSSPKEALSR	Q9C9B9	1xPhospho [S10(99.6)]	Q9C9B9 1xPhospho [S437(99.6)]	2.68041	0.00460797
TIC	VESSSGFRSDGEGAK	B3H7F6	1xPhospho [S]	B3H7F6 1xPhospho [S]	2.64771	0.0077597
At3g48450	TAVAGPESIVSPPRNEEPPK	Q8LCF4	1xPhospho [S11(100)]	Q8LCF4 1xPhospho [S53(100)]	2.64137	0.00123861
RNU1	ERSRELSHEQPR	Q42404	1xPhospho [S3(100)]	Q42404 1xPhospho [S278(100)]	2.62206	0.0354894
At3g17430	KSSDKFNPNDSVEIPR	Q9LRP2	1xPhospho [S3(100)]	Q9LRP2 1xPhospho [S332(100)]	2.58318	0.0355256
DCAF1	VHEGAPDTEVLLASPR	Q9M086	1xPhospho [S14(100)]	Q9M086 1xPhospho [S349(100)]	2.57147	0.00083973
AGD5	ARSPPRVEQER	Q9FL69	1xPhospho [S3(100)]	Q9FL69 1xPhospho [S131(100)]	2.56137	0.00624856
At1g16520	LTPTATPK	Q9SA50	1xPhospho [T2(100)]	Q9SA50 1xPhospho [T195(100)]	2.54859	0.00692426
WDL4	LGDEGSKSIKEETAGK	Q9SJ62	1xPhospho [S8(100)]	Q9SJ62 1xPhospho [S183(100)]	2.54233	0.0353759
At2g30530	AFLDEDDPNQLPQSPK	O04342	1xPhospho [S14(100)]	O04342 1xPhospho [S131(100)]	2.52032	0.0331627
THO5B	NLDSPISK	F4K4J0	1xPhospho [S4(100)]	F4K4J0 1xPhospho [S609(100)]	2.50776	0.0058412
At2g19710	LFDDVSTSPPASYHEPDPHAK	F4ITF9	1xPhospho [S8(98.7)]	F4ITF9 1xPhospho [S600(98.7)]	2.50162	0.0203339
ALY2	TELSDSSPIK	Q6A333	1xPhospho [S/T]	Q6A333 1xPhospho [S/T]	2.4982	0.0418001
ABCG36	NIEDIFSSGSRR	Q9XIE2	1xPhospho [S10(99.7)]	Q9XIE2 1xPhospho [S40(99.7)]	2.49656	0.000426032
TRM9	EFLTSSDEEEESVSIR	Q94A09	1xPhospho [S6(100)]	Q94A09 1xPhospho [S45(100)]	2.4883	0.00753308
ERD6	LRGSDVDISR	O04036	1xPhospho [S4(100)]	O04036 1xPhospho [S256(100)]	2.48537	0.00626923
CDKC-2	EIVTSPGRDRDDQGKPDNNK	Q8W4P1	1xPhospho [T4(99)]	Q8W4P1 1xPhospho [T93(99)]	2.47347	0.00400305
RS41	ESRSPPPYEK	P92966	1xPhospho [S4(100)]	P92966 1xPhospho [S274(100)]; 1xPhospho [S286(100)]; 1xPhospho [S298(100)]	2.45778	0.0184602
LARP1C	ISGNHGSPTASVAQSPR	Q94K80	1xPhospho [S15(100)]	Q94K80 1xPhospho [S33(100)]	2.43546	0.0439705
F9F8.20	NISGASSPSPSR	Q8W4N1	1xPhospho [S9(99.6)]	Q8W4N1 1xPhospho [S523(99.6)]	2.42987	0.0171975
OFUT15	VQDLIHGGGGASPVQSPTR	F4HYR4	2xPhospho [S12(100); S16(100)]	F4HYR4 2xPhospho [S30(100); S34(100)]	2.42711	0.0218322
G6PD6	STFRNDSFVR	Q9FJI5	1xPhospho [S7(100)]	Q9FJI5 1xPhospho [S18(100)]	2.41889	0.0384005
SAC2	ATVVRSFETIPESR	A0A178VL78	1xPhospho [S6(100)]	A0A178VL78 1xPhospho [S579(100)]	2.38837	0.0300539
AHL1	VKPTNSFNR	Q8VYJ2	1xPhospho [S6(100)]	Q8VYJ2 1xPhospho [S145(100)]	2.38626	0.00351571
LARP1C	GESEPIAAAAAVAGPSSPQSR	Q94K80	1xPhospho [S17(99.6)]	Q94K80 1xPhospho [S67(99.6)]	2.38066	0.0049352
POL	GFASGPLDR	Q8RWN7	1xPhospho [S4(100)]	Q8RWN7 1xPhospho [S169(100)]	2.37867	0.0384574
At1g45688	TDSEVTSLAASSPARSPR	Q9C636	2xPhospho [S12(100); S16(100)]	Q9C636 2xPhospho [S16(100); S20(100)]	2.36373	0.040811
TTM1	APASPATLPNQGFITQLSDQISTLNER	Q9C9B9	1xPhospho [S4(100)]	Q9C9B9 1xPhospho [S490(100)]	2.34119	0.0210655
At4g14200	NLLSEARSPR	F4JUM8	1xPhospho [S8(100)]	F4JUM8 1xPhospho [S708(100)]	2.33744	0.0200669
CIP7	HYSEDVGEVQASQEKPVSPKK	O80386	1xPhospho [S18(100)]	O80386 1xPhospho [S992(100)]	2.33168	0.0436876
MAPKKK3	VASTSLPK	F4HRJ4	1xPhospho [T/S]	F4HRJ4 1xPhospho [T/S]	2.32446	0.0168499
PUB4	DLSDFSPK	F4ILG6	1xPhospho [S6(100)]	F4ILG6 1xPhospho [S503(100)]	2.31106	0.0064981
LUH	TEVNLGTSPR	O48847	1xPhospho [S8(100)]	O48847 1xPhospho [S211(100)]	2.29751	0.0043549
SULTR1;2	AHPVDGSPATDGGHVPMKPSPTR	Q9MAX3	1xPhospho [S/T]	Q9MAX3 1xPhospho [S/T]	2.29659	0.0105035
At1g27030	MGSFDLPHSSSFK	Q9LFY3	1xMet-loss+Acetyl [N-Term]; 1xPhospho [S3(100)]	Q9LFY3 1xMet-loss+Acetyl [N-Term]; 1xPhospho [S3(100)]	2.29582	0.0232127
COG2	MSDLVATSPSPSSAPR	F4JRR1	1xMet-loss+Acetyl [N-Term]; 1xPhospho [S10(100)]	F4JRR1 1xMet-loss+Acetyl [N-Term]; 1xPhospho [S10(100)]	2.28995	0.00157516
SYD	SASEIVSR	F4IHS2	1xPhospho [S3(100)]	F4IHS2 1xPhospho [S1586(100)]	2.27784	0.0187737
B''ALPHA	TSPSLQSPLK	Q9XGR4	1xPhospho [S7(100)]	Q9XGR4 1xPhospho [S115(100)]	2.27776	0.0448449
AGD14	SDIQSPNFQQEAEFR	Q8RXE7	1xPhospho [S5(100)]	Q8RXE7 1xPhospho [S236(100)]	2.26936	0.0093998
SAM2	VLVNIEQQSPDIAQGVHGHFTK	P23686; P17562	1xPhospho [S9(100)]	P23686 1xPhospho [S100(100)]; P17562 1xPhospho [S100(100)]	2.26853	0.049287
NET1D	SLSEESLVVDK	F4HZB5	1xPhospho [S3(100)]	F4HZB5 1xPhospho [S1531(100)]	2.25995	0.00393294
F24B22.160	MSDFSIKPDDK	Q9M386	1xMet-loss+Acetyl [N-Term]; 1xPhospho [S2(100)]	Q9M386 1xMet-loss+Acetyl [N-Term]; 1xPhospho [S2(100)]	2.25762	0.0323725
At1g45688	TDSEVTSLAASSPARSPR	Q9C636	1xPhospho [S16(100)]	Q9C636 1xPhospho [S20(100)]	2.2424	0.0200654
COG8	ILAASSSQEPSNKSPK	Q84K25	1xPhospho [S14(100)]	Q84K25 1xPhospho [S520(100)]	2.24227	0.0109201
WEL3	FEEINNSPR	Q9FMN1	1xPhospho [S7(100)]	Q9FMN1 1xPhospho [S571(100)]	2.2352	0.00711423
TMT2	IYLHQEGFPGSR	F4JMZ7	1xPhospho [S11(100)]	F4JMZ7 1xPhospho [S251(100)]	2.2292	0.0429481
RABA5C	QLNSDSYKEELTVNR	P28187	1xPhospho [S6(100)]	P28187 1xPhospho [S186(100)]	2.21268	0.0246961
At1g79570	SCFAGRSSEQER	Q9SA26; Q9SAJ2	1xCarbamidomethyl [C2]; 1xPhospho [S]	Q9SA26 1xPhospho [S]; Q9SAJ2 1xPhospho [S]	2.18489	0.0291801
ARID6	VQMLSPK	C0SUW7	1xPhospho [S5(100)]	C0SUW7 1xPhospho [S77(100)]	2.14778	0.0424892
LRR-RLK	LLTSNALHR	Q9LNK3	1xPhospho [S4(100)]	Q9LNK3 1xPhospho [S670(100)]	2.1386	0.0211062
At4g01090	LTTPYSPR	Q9M155	1xPhospho [S6(100)]	Q9M155 1xPhospho [S256(100)]	2.1022	0.0161193
ENHANCED SILENCING PHENOTYPE 4	LEEFSPK	Q9M033	1xPhospho [S5(100)]	Q9M033 1xPhospho [S631(100)]	2.09415	0.0359454
UKL2	LDGLLSSPSK	Q9LK34	1xPhospho [S7(99.6)]	Q9LK34 1xPhospho [S31(99.6)]	2.06985	0.00975906
MED14	RSASDLLR	Q9SR02	1xPhospho [S2(100)]	Q9SR02 1xPhospho [S780(100)]	2.0669	0.034043
EIF4G	ASDLSPEVSSAR	Q76E23-2	1xPhospho [S5(100)]	Q76E23-2 1xPhospho [S1508(100)]	2.06157	0.0251818
MSL9	FGEQQSFRYDSTR	Q84M97	1xPhospho [S6(100)]	Q84M97 1xPhospho [S101(100)]	2.06008	0.0180735
MRF1	LEIATHNSGSLSSSPK	Q94BR1	1xPhospho [S14(100)]	Q94BR1 1xPhospho [S29(100)]	2.05923	0.018781
At1g20770	DFSTDTDSEIGSPLSPQLR	Q9LM77	1xPhospho [S15(100)]	Q9LM77 1xPhospho [S135(100)]	2.05173	0.0427117
At5g12850	GGEPISPMNAR	Q9LXV4	1xPhospho [S6(100)]	Q9LXV4 1xPhospho [S568(100)]	2.03744	0.0496254
LRS1	ARVSLEGLNPAPAYK	Q93ZS6	1xPhospho [S4(100)]	Q93ZS6 1xPhospho [S393(100)]	2.03724	0.0291366
At4g01290	VEEIRSPQTINK	Q56YR0	1xPhospho [S6(100)]	Q56YR0 1xPhospho [S473(100)]	2.03206	0.0102752
LARP1a	STSAETIGDGDKDSPK	F4K703	1xPhospho [S14(100)]	F4K703 1xPhospho [S378(100)]	2.00837	0.00946614
At1g76070	GYYSDDDTRGAYLR	Q9SGS5	1xPhospho [S4(100)]	Q9SGS5 1xPhospho [S217(100)]	-2.07302	0.0436399
TCP23	SPKPGSEAPDQDPGSTR	Q9LQF0	1xPhospho [S1(99.5)]	Q9LQF0 1xPhospho [S198(99.5)]	-2.10698	0.0395102
At1g10090	SKSGLDLEVK	Q94A87	1xPhospho [S3(100)]	Q94A87 1xPhospho [S734(100)]	-2.25588	0.031094
NUCL1	KSSDVEMVDAEK	Q9FVQ1	1xOxidation [M7]; 1xPhospho [S3(99.8)]	Q9FVQ1 1xPhospho [S270(99.8)]	-2.62086	0.00169106
DTA4	APPPSPVASSR	Q9CA84	1xPhospho [S5(100)]	Q9CA84 1xPhospho [S14(100)]	-2.66197	0.0405014
CYCT1-4	IVGTADVTVSQSPKDIK	Q8GYM6	1xPhospho [S12(100)]	Q8GYM6 1xPhospho [S396(100)]	-2.80661	0.0105415
At1g74780	TVPHDYSPLISSPK	Q9SSG2	1xPhospho [S12(99.6)]	Q9SSG2 1xPhospho [S288(99.6)]	-2.87329	0.0406887
PBL8	SVSDLSDPSTPR	Q8GXZ3	1xPhospho [S3(100)]	Q8GXZ3 1xPhospho [S31(100)]	-7.16015	0.0153868
OPS	GLSEEELKPIK	Q9SS80	1xPhospho [S3(100)]	Q9SS80 1xPhospho [S241(100)]	-7.17148	0.0179038
At3g13910	SWSFSDPESR	Q9LVK8	1xPhospho [S3(100)]	Q9LVK8 1xPhospho [S60(100)]	-7.6013	0.0400448
PEX5	LAHTLSQDGNPK	Q9FMA3	1xPhospho [S6(100)]	Q9FMA3 1xPhospho [S308(100)]	-12.7177	0.0310879
RBOHD	ILSQMLSQK	Q9FIJ0	1xPhospho [S7(100)]	Q9FIJ0 1xPhospho [S347(100)]	-29.5949	0.00320372
At5g66540	LKDLSEDEEAEIENKGNEK	Q9FJY5	1xPhospho [S5(100)]	Q9FJY5 1xPhospho [S264(100)]	-33.6547	0.0421821
SIZ1	QEGYSDGPAPLK	Q680Q4	1xPhospho [S5(100)]	Q680Q4 1xPhospho [S493(100)]	-58.2807	0.0110422
DEK2	MATETLDEKTPEVNSPAKEEIDVVPK	Q84JB7	1xMet-loss+Acetyl [N-Term]; 1xPhospho [S15(100)]	Q84JB7 1xMet-loss+Acetyl [N-Term]; 1xPhospho [S15(100)]	-115.512	0.0145666
AGD3	WLSSNNHGHGGVHDEK	Q5W7F2	1xPhospho [S3(99.4)]	Q5W7F2 1xPhospho [S359(99.4)]	-192.601	0.0443971
Alteration of protein phosphorylation 5 min after 10 µM CT treatment in root tissue of cork1-2 HO compared to SWT. SWT/HO: segregated wild-type/homozygous mutant from the cross to aequorin wild-type. Numbers between brackets indicate the probability of the modification on the amino acid residue. Calculation for the corrected fold change and the ratio-adjusted p-value is described in the Materials…
Gene Name	Peptide Sequence	Uniprot Protein Accessions	Modifications in peptide	Modifications in Proteins	Corrected Fold Change	Ratio-adjusted p-value
At3g04140	FVFSPPAVSDYSR	Q9M8X0	1xPhospho [S4(100)]	Q9M8X0 1xPhospho [S575(100)]	1806.74	0.0062126
VQ19	LALNSPVTPLK	Q9LDZ1	1xPhospho [S5(100)]	Q9LDZ1 1xPhospho [S152(100)]	1389.45	0.0222693
ZAR1	LANIAGGSSPTIQSNR	Q9ZU46	1xPhospho [S9(100)]	Q9ZU46 1xPhospho [S564(100)]	866.502	0.00878168
TAF6	LSVDSSENQSPQK	Q9MAU3	1xPhospho [S10(100)]	Q9MAU3 1xPhospho [S434(100)]	860.165	0.0134741
At3g04140	GVVVQESPR	Q9M8X0	1xPhospho [S7(100)]	Q9M8X0 1xPhospho [S569(100)]	698.324	0.0144482
HSFA5	GILSGGDPNTTLTK	Q94BZ5	1xPhospho [S4(100)]	Q94BZ5 1xPhospho [S289(100)]	657.259	0.000207884
POL	GVMSGPLDVSDR	Q8RWN7	1xPhospho [S4(100)]	Q8RWN7 1xPhospho [S189(100)]	345.278	0.0387441
At2g46630	KPNSPPSPAHSSR	Q9ZNU3	2xPhospho [S4(100); S7(100)]	Q9ZNU3 2xPhospho [S141(100); S144(100)]	256.897	0.0428839
ATPI4K ALPHA	LISGAFSQAPQPEDDSFNEMLIAR	A0A1P8AWA3	1xPhospho [S3(100)]	A0A1P8AWA3 1xPhospho [S1104(100)]	226.841	0.0296907
RIN4	SSGANVSGSSRTPTHQSSR	Q8GYN5	1xPhospho [S/T]	Q8GYN5 1xPhospho [S/T]	146.061	0.0141386
FIP1[V]	RPDTESAEHSPAQDEPHK	A0A1P8BFZ5	2xPhospho [S6(99.3); S10(100)]	A0A1P8BFZ5 2xPhospho [S524(99.3); S528(100)]	109.172	0.0402891
RNU1	TSQSEEPSRPREER	Q42404	1xPhospho [S4(100)]	Q42404 1xPhospho [S255(100)]	88.7071	6.50011e-05
At1g77840	NVKPFVEWLQSAESESEEED	Q9S825	2xPhospho [S14(100); S16(100)]	Q9S825 2xPhospho [S431(100); S433(100)]	80.0529	0.00371816
TSN2	TGIWEYGDIQSDDEDNVPVRKPGR	Q9FLT0	1xPhospho [S11(100)]	Q9FLT0 1xPhospho [S971(100)]	79.5154	0.00244932
At3g61410	LVTSQSSANLDQDSGGSK	A0A1I9LQ27	1xPhospho [S17(100)]	A0A1I9LQ27 1xPhospho [S208(100)]	77.206	0.00407802
At5g66540	LKDLSEDEEAEIENKGNEK	Q9FJY5	1xPhospho [S5(100)]	Q9FJY5 1xPhospho [S264(100)]	74.441	0.00361761
At3g14172	RLSSDLSSSAGMEK	F4JFS3	1xOxidation [M12]; 1xPhospho [S]	F4JFS3 1xPhospho [S]	73.1092	0.0314462
SCL30	YRSRSYSPAPR	Q8L3X8	2xPhospho [S3(100); S5(100)]	Q8L3X8 2xPhospho [S178(100); S180(100)]	71.4707	0.040953
CSL1	RAHEGEVSGEEK	F4HRR0	1xPhospho [S8(100)]	F4HRR0 1xPhospho [S446(100)]	66.8567	0.00738301
RTNLB4	IHGHGDSSSLSDSDDDKK	Q9FFS0	2xPhospho [S11(100); S13(100)]	Q9FFS0 2xPhospho [S29(100); S31(100)]	59.0378	0.0154113
MUL3.6	RSEPEETKEETEDDDEESK	Q9LU74	1xPhospho [T11(100)]	Q9LU74 1xPhospho [T189(100)]	56.6691	0.011861
At4g18820	TLSDQLNEVVVGDSDDVVSSNVRPR	F4JRP0	1xPhospho [S14(100)]	F4JRP0 1xPhospho [S213(100)]	55.2249	6.73444e-06
NRG2	LPHILSESSPSSSPRSER	Q93YU8	2xPhospho [S12(49.7); S13(49.7)]	Q93YU8 2xPhospho [S146(49.7); S147(49.7)]	48.457	0.0116532
ESP3	SGQSDESDGEVAVR	Q8VY00	2xPhospho [S4(100); S7(100)]	Q8VY00 2xPhospho [S135(100); S138(100)]	47.7503	0.0424658
MXK3.7	DASRASLGNEEELINPFHDQPPVDTAKPK	Q0WN19	1xPhospho [S6(100)]	Q0WN19 1xPhospho [S52(100)]	46.8404	3.84082e-05
PKS1	SLEVFGSPVAIEK	Q9SWI1	1xPhospho [S7(100)]	Q9SWI1 1xPhospho [S244(100)]	36.075	0.000715501
At5g55860	NQVEWGSPSYLPGEKPF	Q9LVQ4	1xPhospho [S7(100)]	Q9LVQ4 1xPhospho [S639(100)]	35.1244	0.000309722
REF6	SSPVASSPSKPK	Q9STM3	1xPhospho [S7(99.7)]	Q9STM3 1xPhospho [S861(99.7)]	34.0875	0.0479962
At1g69070	RMQETEELSDGDEEIGGEESTK	A0A178W3G2	1xOxidation [M2]; 1xPhospho [S9(100)]	A0A178W3G2 1xPhospho [S305(100)]	30.698	0.0147354
T31B5_160	RYSRSPVTHR	Q9LYU2	2xPhospho [S3(100); S5(100)]	Q9LYU2 2xPhospho [S18(100); S20(100)]	28.6943	0.0387258
MNB8.2	SSDAEEVSDTEDEWLK	Q9LVV6	1xPhospho [S8(99.6)]	Q9LVV6 1xPhospho [S71(99.6)]	24.0913	0.0016115
REF6	VFRNPVSYESEDNGVYQQSGR	Q9STM3	1xPhospho [S10(100)]	Q9STM3 1xPhospho [S1092(100)]	23.0253	0.000131819
At4g24275	SVSASAQAVPSPIK	Q84R17	1xPhospho [S1(100)]	Q84R17 1xPhospho [S44(100)]	22.4436	0.0127875
PRP38	SVLEDDFEEEEEKEENEGIADGSEDEMDQR	Q8LB54	1xPhospho [S23(100)]	Q8LB54 1xPhospho [S204(100)]	21.9193	0.00272447
At1g79740	LVFPSSPPNAQDIAER	F4HQA2	1xPhospho [S6(100)]	F4HQA2 1xPhospho [S100(100)]	21.8573	0.0228597
SHM4	NAVFGDSSALAPGGVR	O23254	1xPhospho [S8(99.5)]	O23254 1xPhospho [S381(99.5)]	21.7188	0.00117196
At1g54440	GSPSLTQKPK	A0A1P8AVW8	1xPhospho [S2(100)]	A0A1P8AVW8 1xPhospho [S533(100)]	20.937	0.0421964
MAKR3	LLLASSSSTAATETPISPR	Q9ZUS8	1xPhospho [S17(100)]	Q9ZUS8 1xPhospho [S115(100)]	20.7195	0.00643643
SPS1	EATADMSEEFSEGEK	Q94BT0	1xOxidation [M6]; 2xPhospho [S7(100); S11(100)]	Q94BT0 2xPhospho [S121(100); S125(100)]	18.4181	0.0165698
At1g55690	AIQAETSAAESISCSDVPSSPTGR	F4I1W0	1xCarbamidomethyl [C14]; 1xPhospho [S/T]	F4I1W0 1xPhospho [S/T]	18.1793	0.00610178
At4g09580	GLLNDDSPTGKR	Q8L586	1xPhospho [S7(99.5)]	Q8L586 1xPhospho [S37(99.5)]	17.7082	0.00207598
CIP4	VQPSSSGTSQLQSR	Q9FHU3	1xPhospho [S6(100)]	Q9FHU3 1xPhospho [S705(100)]	17.476	2.68279e-06
At5g16590	LIEEVSRSPASPGPLSD	Q9FMD7	1xPhospho [S11(100)]	Q9FMD7 1xPhospho [S619(100)]	16.6895	0.000178722
MYN8.5	KGANDGEEAEADDGDGDGSVVVGDVSPK	Q9LV05	1xPhospho [S26(100)]	Q9LV05 1xPhospho [S1154(100)]	16.3892	0.000471575
UPL3	RAEATSAAPSSSSSSPPPPPSASGPTTR	Q6WWW4	1xPhospho [S15(99.2)]	Q6WWW4 1xPhospho [S22(99.2)]	14.6161	0.000473313
MYB3R1	LVPLNSFSSPSR	Q9S7G7	1xPhospho [S9(99.6)]	Q9S7G7 1xPhospho [S545(99.6)]	14.461	0.0324805
At4g10070	LISAVIAEAEAGGSPALVAR	F4JLJ3	1xPhospho [S14(100)]	F4JLJ3 1xPhospho [S254(100)]	13.6443	0.0368161
NHX2	GFVPFVPGSPTERSSHDLSKP	Q56XP4	2xPhospho [S9(100); T11(98.5)]	Q56XP4 2xPhospho [S534(100); T536(98.5)]	12.7516	0.0364254
At1g19990	NSDDDDSDDDFLASR	F4HR02	2xPhospho [S2(100); S7(100)]	F4HR02 2xPhospho [S230(100); S235(100)]	12.4955	0.0157151
At5g45275	EASLEGYQLLNDDVVR	F4KD53	1xPhospho [S3(100)]	F4KD53 1xPhospho [S296(100)]	12.0459	0.0317422
PRHA	DAVLQEQGSEDEDWGPNDR	F4JPG3	1xPhospho [S9(100)]	F4JPG3 1xPhospho [S398(100)]	11.6576	0.00759859
At3g48060	GRSPAQSVSGGSLEDPAPVNSR	F4JCS8; A0A1I9LTA1	1xPhospho [S3(100)]	F4JCS8 1xPhospho [S631(100)]; A0A1I9LTA1 1xPhospho [S631(100)]	11.3864	0.0146418
At2g47485	LSSNSILLSPIR	Q6DBG0	1xPhospho [S9(100)]	Q6DBG0 1xPhospho [S138(100)]	11.2549	0.0386655
At3g15120	RNEDGDSDAPDGWK	F4IXH3	1xPhospho [S7(100)]	F4IXH3 1xPhospho [S98(100)]	11.1979	0.0362627
PP2C27	SISAEGLNLLK	P93006	1xPhospho [S3(100)]	P93006 1xPhospho [S365(100)]	10.9716	0.0192988
CDKG1	FSPIVWNAEK	Q9FGW5	1xPhospho [S2(100)]	Q9FGW5 1xPhospho [S86(100)]	10.9702	0.00797435
F9L11.1	LDAAEEDSDENESSK	Q9MAQ7	1xPhospho [S8(100)]	Q9MAQ7 1xPhospho [S963(100)]	10.5113	0.01965
BHLH122	AMSPISEVDVKPGFSSR	Q9C690	1xPhospho [S3(100)]	Q9C690 1xPhospho [S213(100)]	10.5015	0.0257783
VQ33	LGLNSPVTPLR	Q9FHZ3	1xPhospho [S5(100)]	Q9FHZ3 1xPhospho [S178(100)]	10.3529	0.0418714
At1g61170	EVLSETTLFTPSSSFR	O22729	1xPhospho [S/T]	O22729 1xPhospho [S/T]	10.0304	0.0484732
At1g16860	MSGSLASAGSVSMK	Q9FZ45	1xPhospho [S2(100)]	Q9FZ45 1xPhospho [S95(100)]	9.24189	0.0030361
At5g61560	TSSSGIGYGGSDISSWR	A0A1P8BBM2	1xPhospho [S3(98.4)]	A0A1P8BBM2 1xPhospho [S275(98.4)]	9.17325	0.0441824
PLL4	GFMSGPLDGSSGPIDGK	Q9ZV25	1xPhospho [S4(100)]	Q9ZV25 1xPhospho [S140(100)]	9.01954	0.0108828
ASK8	MLVPGEPNISYICSR	Q96287	1xCarbamidomethyl [C13]; 1xPhospho [S/Y]	Q96287 1xPhospho [S/Y]	9.01513	0.0179677
ENY	RNLPGMPDPDAEVIALSPK	Q9LVQ7	1xPhospho [S17(100)]	Q9LVQ7 1xPhospho [S51(100)]	8.6751	0.0265486
At1g11700	VGGGLSLAFEDASSSPR	Q9SAA7	1xPhospho [S15(99.2)]	Q9SAA7 1xPhospho [S85(99.2)]	8.62366	0.0427533
NET1C	VLERLDSDLQK	Q9ZQX8	1xPhospho [S7(100)]	Q9ZQX8 1xPhospho [S957(100)]	8.58979	0.00844409
A_TM018A10.5	SLPLSPLSPK	O23088	1xPhospho [S8(100)]	O23088 1xPhospho [S66(100)]	8.44181	0.0414854
BZR2	ISNSAPVTPPVSSPTSR	Q9LN63	1xPhospho [S/T]	Q9LN63 1xPhospho [S/T]	8.30242	0.0191857
At2g33710	IIVTPPSPPPPIAPDILLDQYGHFQSR	F4IFX1	1xPhospho [S7(100)]	F4IFX1 1xPhospho [S153(100)]	8.29407	0.0319264
SYN3	DSNIAFDTGTYSPR	Q9FQ19	1xPhospho [S12(100)]	Q9FQ19 1xPhospho [S212(100)]	8.17153	0.0352881
ARID1	ITPHDIDSDTDQIFLR	A0A178VZD3	1xPhospho [S8(100)]	A0A178VZD3 1xPhospho [S540(100)]	7.97177	0.0292672
AGD10	SSGTLYDQKPEESVIIQATSPVSAK	O82171	1xPhospho [S20(99.3)]	O82171 1xPhospho [S223(99.3)]	7.94306	0.027141
RPP2A	EESDDDMGFSLFE	Q9SLF7; Q9LXM8; P51407	1xOxidation [M7]; 1xPhospho [S3(100)]	Q9SLF7 1xPhospho [S105(100)]; Q9LXM8 1xPhospho [S101(100)]; P51407 1xPhospho [S105(100)]	7.818	5.64986e-05
PLL5	GFMSGPLDR	Q9LQN6	1xPhospho [S4(100)]	Q9LQN6 1xPhospho [S143(100)]	7.78449	0.0443842
LYK4	FHELQSATSDFTSSSSIGGSGYIGK	O64825	1xPhospho [S20(100)]	O64825 1xPhospho [S365(100)]	7.74952	0.0121179
TIFY3B	NSTSISPVSSPALNR	Q9C5K8	2xPhospho [S10(100); S/T]	Q9C5K8 2xPhospho [S101(100); S/T]	7.27265	0.00446737
JKD	RNQPGTPDPDADVIALSPTTLMATNR	Q700D2	1xPhospho [S17(100)]	Q700D2 1xPhospho [S72(100)]	7.2467	0.048658
At1g79660	MVLDGIVSSPLR	Q9MA09	1xMet-loss [N-Term]; 1xPhospho [S9(100)]	Q9MA09 1xMet-loss [N-Term]; 1xPhospho [S9(100)]	7.10108	0.0333247
At4g10930	AAGLADSPPNSPTR	A0A2H1ZEM1	2xPhospho [S7(100); S11(99.4)]	A0A2H1ZEM1 2xPhospho [S866(100); S870(99.4)]	7.09665	0.0132367
FIP37	SAFQNESFVPAGKSPEPR	Q9ZSZ8	1xPhospho [S14(100)]	Q9ZSZ8 1xPhospho [S100(100)]	7.04065	0.00374497
BZR2	ISNSAPVTPPVSSPTSR	Q9LN63	2xPhospho [S4(99.2); S/T]	Q9LN63 2xPhospho [S171(99.2); S/T]	6.67276	0.0438349
TPS7	SYTNLLDLASGNFPVMGR	Q9LMI0	1xPhospho [S1(99.7)]	Q9LMI0 1xPhospho [S5(99.7)]	6.38723	0.0189869
CLC-C	KISGILDDGSVGFRQPLLAR	Q96282	1xPhospho [S3(100)]	Q96282 1xPhospho [S27(100)]	6.30204	0.0259969
At1g72790	VPSAPPYIPSPPPSPPRPPPAK	Q9CAJ1	2xPhospho [S10(100); S14(100)]	Q9CAJ1 2xPhospho [S264(100); S268(100)]	5.84223	0.000150788
At5g16590	LIEEVSRSPASPGPLSD	Q9FMD7	2xPhospho [S11(100); S16(100)]	Q9FMD7 2xPhospho [S619(100); S624(100)]	5.49478	0.00370803
T17J13.200	SAALQIPTSFR	Q9M1Q0	1xPhospho [T/S]	Q9M1Q0 1xPhospho [T/S]	5.48557	0.0368563
At3g07810	AVPKELSPGPSR	F4JFN7	1xPhospho [S7(100)]	F4JFN7 1xPhospho [S189(100)]	5.33283	0.00900579
At1g19880	GSLEESVEEVKEETLAPK	F4HQZ1	1xPhospho [S6(100)]	F4HQZ1 1xPhospho [S430(100)]	5.07093	0.00325886
MRO11.21	LSSIGSWENNK	A0A1P8BFC2	1xPhospho [S6(100)]	A0A1P8BFC2 1xPhospho [S148(100)]	5.02909	0.0167866
At1g16180	AGSSTTLLSPPDSPRAEKPLLPIDGK	Q9S9L9	2xPhospho [S9(100); S13(100)]	Q9S9L9 2xPhospho [S310(100); S314(100)]	4.97012	0.0419083
ML2	SSSDLSMFSSSLPTLFHEK	F4IP94	1xOxidation [M7]; 1xPhospho [S/T]	F4IP94 1xPhospho [S/T]	4.82541	0.0377459
MSL6	GLTPVSESPRVSTK	Q9SYM1	1xPhospho [S/T]	Q9SYM1 1xPhospho [S/T]	4.64401	0.010085
At4g32140	SNKIPALTDDSSVELGSPLR	O49378	1xPhospho [S17(100)]	O49378 1xPhospho [S87(100)]	4.6252	0.0198628
grpE	VSAGPGPEKPLEAEGEEATAQGSAEEESSSS	Q9XQC7	1xPhospho [S/T]	Q9XQC7 1xPhospho [S/T]	4.48683	0.00202849
MSSP1	YYLKEDGAESR	Q96290	1xPhospho [S10(100)]	Q96290 1xPhospho [S446(100)]	4.47276	0.0401939
SPK1	VNSQLASPSQPYSLR	Q8SAB7	2xPhospho [S3(100); S7(100)]	Q8SAB7 2xPhospho [S1091(100); S1095(100)]	4.38559	0.00614746
PUM5	LDSGDQTGKFPSRSESAPPSMEGSFAALR	A0A178VL84	1xPhospho [S16(98.3)]	A0A178VL84 1xPhospho [S62(98.3)]	4.33709	0.00754858
PIN2	AMQNLIENMSPGR	Q9LU77	1xPhospho [S10(100)]	Q9LU77 1xPhospho [S439(100)]	4.28284	0.00905031
PDE331	VYSDDERSDHGVQAGYR	Q9ZU48	1xPhospho [S8(100)]	Q9ZU48 1xPhospho [S387(100)]	4.27224	0.0193594
PATL3	KSMIPQNLGSFKEESSK	Q56Z59	1xPhospho [S10(100)]	Q56Z59 1xPhospho [S108(100)]	4.27111	0.0191627
EML3	TSQSIASLAMGPPSPSLHPSMQPSSSALR	F4K2F0	1xPhospho [S14(100)]	F4K2F0 1xPhospho [S161(100)]	4.19422	0.019498
AHL10	VAPTQVLMTPSSPQSR	O22812	1xPhospho [S12(100)]	O22812 1xPhospho [S314(100)]	4.12626	0.0278074
INO80	ALSPSNSTPNFSLK	Q8RXS6	1xPhospho [S3(100)]	Q8RXS6 1xPhospho [S265(100)]	4.12206	0.0495287
At1g20760	DFGGAAFSRFDSINSSR	Q9LM78	1xPhospho [S12(100)]	Q9LM78 1xPhospho [S939(100)]	4.03687	0.00767267
At4g25730	IDYDSDMNEEKDEANPLVVPLDDGVVQTK	F4JTD2	1xPhospho [S5(100)]	F4JTD2 1xPhospho [S509(100)]	3.91741	0.0345627
ATL42	SVSDITAVPR	Q5XF85	1xPhospho [S3(100)]	Q5XF85 1xPhospho [S361(100)]	3.77538	0.0368016
MNL12.14	FSDSEPGSLSPLQR	F4K5Y6	1xPhospho [S10(100)]	F4K5Y6 1xPhospho [S761(100)]	3.76837	0.0326804
VLN4	NLSTPPPVVRK	O65570	1xPhospho [S3(100)]	O65570 1xPhospho [S806(100)]	3.76766	0.00494892
MNC17.12	ASSGPDLSEIPNPADFPVIRK	Q8RY08	1xPhospho [S]	Q8RY08 1xPhospho [S]	3.74851	0.00843459
PVA11	MSNIDLIGMSNR	Q8VZ95	1xMet-loss+Acetyl [N-Term]; 1xPhospho [S2(100)]	Q8VZ95 1xMet-loss+Acetyl [N-Term]; 1xPhospho [S2(100)]	3.62168	0.00914494
MNL12.14	LETLSDLVTETPK	F4K5Y6	1xPhospho [T11(100)]	F4K5Y6 1xPhospho [T1018(100)]	3.58057	0.0457861
RBG8	VITVNEAQSRGSGGGGGGR	Q03251	1xPhospho [S/T]	Q03251 1xPhospho [S/T]	3.5414	0.00470135
LECRK64	ISSTSLISGR	Q66GN2	1xPhospho [S3(99.7)]	Q66GN2 1xPhospho [S684(99.7)]	3.51664	0.0272159
At1g20760	DFGGPSLSRFDSMNSTK	Q9LM78	1xPhospho [S12(97.9)]	Q9LM78 1xPhospho [S974(97.9)]	3.45341	2.57237e-05
MPO12.160	SSEAEDDKPDEHVDSSTSPMLSEK	F4KHD5	1xPhospho [S/T]	F4KHD5 1xPhospho [S/T]	3.38626	0.0279351
At1g76660	LTAPSSPDVPYAR	Q9SRE5	1xPhospho [S6(100)]	Q9SRE5 1xPhospho [S152(100)]	3.37486	0.00106954
ATG13A	IITDYVGSPATDPMR	Q9SCK0	2xPhospho [S8(100); T11(100)]	Q9SCK0 2xPhospho [S248(100); T251(100)]	3.37208	4.86781e-05
At4g25070	FDDEYDSDEITEDVPRNPVEIR	Q5XV72	1xPhospho [S7(100)]	Q5XV72 1xPhospho [S190(100)]; 1xPhospho [S232(100)]	3.16917	0.0181775
WAT1	SSITTPLLHQSTDNV	Q94AP3	1xPhospho [S/T]	Q94AP3 1xPhospho [S/T]	3.14925	0.0101952
At4g38550	IVSENSTPVHHNYQIVAAETYEQDK	Q9C5F6	2xPhospho [S3(100); S6(99.4)]	Q9C5F6 2xPhospho [S363(100); S366(99.4)]	3.08348	0.00898089
TPS6	SYSNLLELASGDSPTFGR	Q94AH8	1xPhospho [S1(100)]	Q94AH8 1xPhospho [S5(100)]	3.07692	0.0324377
At1g14780	NEVVLDSGVFPGGPPVPANNK	Q8L612	1xPhospho [S7(100)]	Q8L612 1xPhospho [S560(100)]	3.04036	0.0208297
RS41	GYDGADSPIRESPSRSPPAEE	P92966	2xPhospho [S7(100); S12(99.5)]	P92966 2xPhospho [S342(100); S347(99.5)]	2.94118	0.0466747
ATG13A	IITDYVGSPATDPMR	Q9SCK0	1xPhospho [S8(99.7)]	Q9SCK0 1xPhospho [S248(99.7)]	2.93299	0.0189961
RPP2A	KEEKEESDDDMGFSLFE	Q9SLF7; Q9LXM8; P51407	1xPhospho [S7(100)]	Q9SLF7 1xPhospho [S105(100)]; Q9LXM8 1xPhospho [S101(100)]; P51407 1xPhospho [S105(100)]	2.90896	0.00693399
At2g32850	RSPPPPPPSSGESDSGGPLGAFWATQHAK	O50071	1xPhospho [S2(100)]	O50071 1xPhospho [S336(100)]	2.88988	0.0136893
ATM1	ILSTSGEESVISLPEGK	F4JCF9	1xPhospho [S5(99.5)]	F4JCF9 1xPhospho [S135(99.5)]	2.81409	0.0292008
At5g16730	KQPEEENGELSESEKDYDLLPK	Q9LFE4	2xPhospho [S11(100); S13(100)]	Q9LFE4 2xPhospho [S679(100); S681(100)]	2.7959	0.0447979
GC6	LLEDIGDESEAQAESEED	B0F9L4	1xPhospho [S15(100)]	B0F9L4 1xPhospho [S911(100)]	2.79278	0.00100399
NET1D	VLERLNSDLQK	F4HZB5	1xPhospho [S7(100)]	F4HZB5 1xPhospho [S1564(100)]	2.78553	0.0185505
SCD2	STTPTPIPNLMPPSR	Q8RWD5	1xPhospho [T3(100)]	Q8RWD5 1xPhospho [T161(100)]	2.78427	0.000922292
SE	TSEPNSEDEAAGVGK	Q9ZVD0	1xPhospho [S6(100)]	Q9ZVD0 1xPhospho [S299(100)]	2.77885	0.0403849
NUP107	MSQLELQEELSSP	Q8L748	1xPhospho [S12(100)]	Q8L748 1xPhospho [S1100(100)]	2.75586	0.0111083
At1g76070	YDDDEDEDDIIIPFSAPLGLKPK	Q9SGS5	1xPhospho [S15(100)]	Q9SGS5 1xPhospho [S242(100)]	2.74479	0.0457303
RTNLB21	VNSLPSPNSEK	Q56X72	1xPhospho [S3(100)]	Q56X72 1xPhospho [S70(100)]	2.74377	0.00307583
At3g15120	VAPEYIGGSDSESGK	F4IXH3	1xPhospho [S9(99.5)]	F4IXH3 1xPhospho [S707(99.5)]	2.67565	0.0283659
ACLB-1	EVTPPQIPEDLSSAIK	Q9C522	1xPhospho [S13(99.5)]	Q9C522 1xPhospho [S340(99.5)]	2.61213	0.00756231
At3g03940	VEGVADKDIAAEGGSAEK	Q9SQR8	1xPhospho [S15(100)]	Q9SQR8 1xPhospho [S112(100)]	2.56134	0.00670485
ARID3	RSFLLDDASDGNESGTEEDQSAFMK	Q940Y3	1xPhospho [S14(99.6)]	Q940Y3 1xPhospho [S491(99.6)]	2.53101	0.0168204
At2g19270	MDSLVASYASSDEEEDLQPR	O64560	1xAcetyl [N-Term]; 2xPhospho [S10(100); S11(100)]	O64560 1xAcetyl [N-Term]; 2xPhospho [S10(100); S11(100)]	2.52069	0.0233249
KAT3	MSTTTTEARSPLPLLLR	F4JV33	1xMet-loss+Acetyl [N-Term]; 1xPhospho [S/T]	F4JV33 1xMet-loss+Acetyl [N-Term]; 1xPhospho [S/T]	2.48931	0.0400092
At1g73460	DSLAGGSSEGDFEYSRDHDPVASR	F4HQ87; F4HQ88	1xPhospho [S/Y]	F4HQ87 1xPhospho [S/Y]; F4HQ88 1xPhospho [S/Y]	2.47109	0.0118508
CKL5	VVDTSSREPFSGGSDNANYETALK	Q9ZUP4	1xPhospho [S14(100)]	Q9ZUP4 1xPhospho [S390(100)]	2.46964	0.000720767
At1g49730	IFGPSSSTTSR	Q9FX99	1xPhospho [S7(99.4)]	Q9FX99 1xPhospho [S642(99.4)]	2.40665	0.00922368
RPS14B	VETVTLGPSVR	Q9CAX6	1xPhospho [S9(100)]	Q9CAX6 1xPhospho [S19(100)]	2.38236	0.00544119
At1g61730	KEDPTSSSATLALPAMK	Q9SYA9	1xPhospho [S8(98.8)]	Q9SYA9 1xPhospho [S114(98.8)]	2.37814	0.0117632
At2g46630	SPYHSPPSR	Q9ZNU3	1xPhospho [S5(100)]	Q9ZNU3 1xPhospho [S95(100)]	2.3753	0.0426835
TOP1A	IIKDESDDETPISSMFR	P30181	1xPhospho [S6(100)]	P30181 1xPhospho [S170(100)]	2.33063	0.035578
TIF3C1	YLQSGSEDDDDTDTK	O49160	1xPhospho [S6(100)]	O49160 1xPhospho [S40(100)]	2.32245	0.0390212
EML3	LEEISDGESGNI	F4K2F0	1xPhospho [S5(100)]	F4K2F0 1xPhospho [S390(100)]	2.3058	0.010669
F13I12.260	YSSPSSPPPSFYRK	Q9SD52	1xPhospho [S/Y]	Q9SD52 1xPhospho [S/Y]	2.30417	0.0125892
At3g58600	SIETTIPSIILPPPPPGPLSPVTTAQK	Q84WV7	1xPhospho [S20(99.4)]	Q84WV7 1xPhospho [S238(99.4)]	2.29516	0.0442387
EXO70F1	VLSALRDESMGGSSSGSPSYGQR	F4K8Y6	1xPhospho [S17(100)]	F4K8Y6 1xPhospho [S574(100)]	2.22614	0.00642301
HOS1	WRSDETSDDEDELTSFGSMPVK	Q84JU6	1xPhospho [S7(99.5)]	Q84JU6 1xPhospho [S902(99.5)]	2.22507	0.0470193
At4g25070	FDDESEDDETRANFRPNPVIIPK	Q5XV72	1xPhospho [S5(99.4)]	Q5XV72 1xPhospho [S111(99.4)]	2.22334	0.04027
At3g02880	LIEEVSHSSGSPNPVSD	Q9M8T0	2xPhospho [S11(100); S16(100)]	Q9M8T0 2xPhospho [S621(100); S626(100)]	2.19901	0.0123893
BIG5	NANEDSASTGEPIETK	F4IXW2	1xPhospho [S8(99.3)]	F4IXW2 1xPhospho [S556(99.3)]	2.15504	0.0398142
A70	APSIIDRVK	F4K956	1xPhospho [S3(100)]	F4K956 1xPhospho [S61(100)]; 1xPhospho [S113(100)]; 1xPhospho [S161(100)]	2.14902	0.0346152
MUL3.6	GGLIDQESHSTKFNNSDDEE	Q9LU74	1xPhospho [S16(100)]	Q9LU74 1xPhospho [S326(100)]	2.09089	0.0281204
At1g69510	AFFDSADWALGK	Q9C787	1xPhospho [S5(100)]	Q9C787 1xPhospho [S56(100)]	2.06742	0.044093
NERD	NSQDTWSQGGSLPSPTPNQITTPTAK	A0A1P8B1D0	1xPhospho [S14(100)]	A0A1P8B1D0 1xPhospho [S1408(100)]	2.03736	0.00500302
At4g28990	RPPLSPPR	F4JM55	1xPhospho [S5(100)]	F4JM55 1xPhospho [S323(100)]	-2.00032	0.0192332
CESA1	IRHESDGGTKPLK	O48946	1xPhospho [S5(100)]	O48946 1xPhospho [S24(100)]	-2.01771	0.044854
BIG3	RNPPLSPQGGK	Q9LPC5	1xPhospho [S6(100)]	Q9LPC5 1xPhospho [S1307(100)]	-2.07806	0.0143821
ATL15	VLTSPDER	Q9SK92	1xPhospho [S4(100)]	Q9SK92 1xPhospho [S201(100)]	-2.08109	0.0108634
DGK5	SVFDPSTPR	Q9C5E5-2	1xPhospho [S/T]	Q9C5E5-2 1xPhospho [S/T]	-2.08863	0.0407272
EXA1	RQPSLVFDR	Q9FMM3	1xPhospho [S4(100)]	Q9FMM3 1xPhospho [S527(100)]	-2.09129	0.0266076
POLD3	TTAVPSSPKR	Q9SYL7	1xPhospho [S6(99.6)]	Q9SYL7 1xPhospho [S410(99.6)]	-2.11392	0.00142359
RBOHD	TSSAAIHALK	Q9FIJ0	1xPhospho [S3(100)]	Q9FIJ0 1xPhospho [S163(100)]	-2.13068	0.00326169
At3g51120	SVLGVSSEPSPR	Q9SD34	1xPhospho [S10(100)]	Q9SD34 1xPhospho [S1192(100)]	-2.13739	0.014918
STP7	MAGGSFGPTGVAK	O04249	1xMet-loss [N-Term]; 1xPhospho [S5(100)]	O04249 1xMet-loss [N-Term]; 1xPhospho [S5(100)]	-2.1603	0.00969363
At3g63000	GGPAVTPAGSFGR	Q9LYC2	1xPhospho [S10(100)]	Q9LYC2 1xPhospho [S104(100)]	-2.16696	0.00185422
SIS8	SIDVSSSSSPR	Q9C9U5	1xPhospho [S9(100)]	Q9C9U5 1xPhospho [S72(100)]	-2.1814	0.0494808
ABCG36	NIEDIFSSGSRR	Q9XIE2	1xPhospho [S10(99.7)]	Q9XIE2 1xPhospho [S40(99.7)]	-2.19006	0.00141666
At2g44710	RPFVDDLYSPR	Q8RWQ1	1xPhospho [S9(100)]	Q8RWQ1 1xPhospho [S657(100)]	-2.2008	0.0155165
DRP2A	QLSIHDNR	Q9LQ55; Q9SE83	1xPhospho [S3(100)]	Q9LQ55 1xPhospho [S823(100)]; Q9SE83 1xPhospho [S816(100)]	-2.2084	0.00854079
DBP	VDVESPAVLAPAK	O80837	1xPhospho [S5(100)]	O80837 1xPhospho [S14(100)]	-2.21085	0.0198807
VPS15	LNSSKDLIR	Q9M0E5	1xPhospho [S3(100)]	Q9M0E5 1xPhospho [S373(100)]	-2.21921	0.0317826
At5g24010	TVSSSGYHTLR	Q9FLW0	1xPhospho [S3(100)]	Q9FLW0 1xPhospho [S468(100)]	-2.24027	0.0307267
EIF4G	ASDLSPEVSSAR	Q76E23-2	1xPhospho [S5(100)]	Q76E23-2 1xPhospho [S1508(100)]	-2.27365	0.0220295
CDKC-2	SYSHDHTGNLTNR	Q8W4P1	1xPhospho [T11(100)]	Q8W4P1 1xPhospho [T198(100)]	-2.27579	0.0495804
At1g72340	RSPSFILDER	Q8W4G0	1xPhospho [S4(100)]	Q8W4G0 1xPhospho [S7(100)]	-2.32466	0.00457229
At1g31870	HTKPVSLDSDMSPPR	Q9C6S8	1xOxidation [M11]; 1xPhospho [S12(100)]	Q9C6S8 1xPhospho [S178(100)]	-2.33142	0.000554858
At1g16520	LTPTATPK	Q9SA50	1xPhospho [T2(100)]	Q9SA50 1xPhospho [T195(100)]	-2.33152	0.042071
MAG5	SVSEPDFSR	Q9FGK9	1xPhospho [S3(100)]	Q9FGK9 1xPhospho [S1030(100)]	-2.35806	0.0216916
E1 ALPHA	YHGHSMSDPGSTYR	Q8H1Y0; P52901	1xOxidation [M6]; 1xPhospho [S5(100)]	Q8H1Y0 1xPhospho [S296(100)]; P52901 1xPhospho [S292(100)]	-2.38983	0.00731927
At4g14350	NVSGALQSDGRPVATR	Q8L7S7	1xPhospho [S3(100)]	Q8L7S7 1xPhospho [S284(100)]	-2.42824	0.0176275
TMKL1	SALYSPTETR	P33543	1xPhospho [S5(100)]	P33543 1xPhospho [S662(100)]	-2.4661	0.00706289
SOT1	TSTPDLTK	Q9FG94	1xPhospho [S2(100)]	Q9FG94 1xPhospho [S125(100)]	-2.48131	0.00886384
At5g05010	NKPGGFSSMGSMGSGR	Q93Y22	2xOxidation [M9; M12]; 1xPhospho [S11(100)]	Q93Y22 1xPhospho [S184(100)]	-2.4839	0.0263431
PPDK	GGMTSHAAVVAR	O23404	1xOxidation [M3]; 1xPhospho [T4(100)]	O23404 1xPhospho [T543(100)]	-2.51592	0.00223902
UXS3	QNTTKPPPSPSPLR	F4KHU8	1xPhospho [S9(100)]	F4KHU8 1xPhospho [S31(100)]	-2.53653	0.00445237
ABCG34	GSHSGTGGSVVELTSTSSHGPK	Q7PC87	1xPhospho [S18(100)]	Q7PC87 1xPhospho [S836(100)]	-2.55198	0.00152123
At5g13260	LSDIELKSPGGPK	Q8VZL1	1xPhospho [S8(100)]	Q8VZL1 1xPhospho [S446(100)]	-2.5612	0.0283647
PBS1	LNPVDESNHGQK	Q9FE20	1xPhospho [S7(100)]	Q9FE20 1xPhospho [S21(100)]	-2.56429	0.0466301
CPK9	AAAAAPGLSPK	Q38868	1xPhospho [S9(100)]	Q38868 1xPhospho [S69(100)]	-2.56677	0.0283424
AHL1	VKPTNSFNR	Q8VYJ2	1xPhospho [S6(100)]	Q8VYJ2 1xPhospho [S145(100)]	-2.59549	0.00295974
MED14	VNFSPSSAR	Q9SR02	1xPhospho [S4(100)]	Q9SR02 1xPhospho [S1317(100)]	-2.61207	0.0253142
At2g30930	ATSALSEAK	O80858	1xPhospho [S3(100)]	O80858 1xPhospho [S10(100)]	-2.62738	0.0113256
At3g55020	ISPSFDDAK	F4JF82	1xPhospho [S4(100)]	F4JF82 1xPhospho [S178(100)]	-2.65837	0.0128493
MED14	RSASDLLR	Q9SR02	1xPhospho [S2(100)]	Q9SR02 1xPhospho [S780(100)]	-2.6639	0.000103601
ABCG34	GSHSGTGGSVVELTSTSSHGPKK	Q7PC87	1xPhospho [T/S]	Q7PC87 1xPhospho [T/S]	-2.73904	0.0428153
AHL6	GEISPSGVVTVK	A0A1P8BGC9	1xPhospho [S4(100)]	A0A1P8BGC9 1xPhospho [S8(100)]	-2.77054	0.0329834
F7A19.1	SVSFKEDK	Q9XI94	1xPhospho [S3(100)]	Q9XI94 1xPhospho [S38(100)]	-2.7779	0.0476414
KIN10	MHPAESVASPVSHR	Q38997	1xOxidation [M1]; 1xPhospho [S9(100)]	Q38997 1xPhospho [S364(100)]	-2.8269	0.0187924
WDL2	VSQLNSPLPTR	Q9ASW8	1xPhospho [S6(99.6)]	Q9ASW8 1xPhospho [S122(99.6)]	-2.87741	0.00339998
At2g20010	SLTSTAASK	Q0WQB7; Q9SL80	1xPhospho [T3(100)]	Q0WQB7 1xPhospho [T102(100)]; Q9SL80 1xPhospho [T71(100)]	-2.88409	0.0019333
SAC3B	LYSPFGSPK	F4JAU2	1xPhospho [S7(100)]	F4JAU2 1xPhospho [S935(100)]	-2.88563	0.00572257
RABA5C	QLNSDSYKEELTVNR	P28187	1xPhospho [S6(100)]	P28187 1xPhospho [S186(100)]	-2.8967	0.0351885
At1g24160	FSAFSPNK	O48683	1xPhospho [S5(100)]	O48683 1xPhospho [S58(100)]	-2.92015	0.0339387
WIP1	GLSGVAHSHGK	Q8GXA4	1xPhospho [S3(100)]	Q8GXA4 1xPhospho [S108(100)]	-2.92685	0.0290032
At1g21630	TDSMRSTSEPDPFASR	A0A1P8AQ08	1xOxidation [M4]; 2xPhospho [S3(99.3); S/T]	A0A1P8AQ08 2xPhospho [S1099(99.3); S/T]	-2.99417	0.0470091
CESA1	HESQPIPLLTHGHTVSGEIR	O48946	1xPhospho [S16(99.4)]	O48946 1xPhospho [S152(99.4)]	-3.03747	0.0104017
MCL19.12	DSPADSASPSPR	F4KG14	1xPhospho [S10(100)]	F4KG14 1xPhospho [S20(100)]	-3.09446	6.49194e-05
SR45	GRSPPPPPSK	A0A1P8APW3	1xPhospho [S3(100)]	A0A1P8APW3 1xPhospho [S77(100)]	-3.09449	0.00639906
At3g19650	SRIDREPSPK	Q9LJN1	1xPhospho [S8(100)]	Q9LJN1 1xPhospho [S24(100)]	-3.16836	0.0395766
At1g78880	MSGNLASAGSNSMKK	Q9ZVA7	1xOxidation [M]; 1xPhospho [S12(100)]	Q9ZVA7 1xPhospho [S99(100)]	-3.20816	0.0328728
TRAF1A	VGEADIVISHIQKPESPKER	Q8RY18	1xPhospho [S16(100)]	Q8RY18 1xPhospho [S661(100)]	-3.21032	0.0378015
At5g05010	NKPGGFSSMGSMGSGR	Q93Y22	1xOxidation [M]; 1xPhospho [S11(100)]	Q93Y22 1xPhospho [S184(100)]	-3.30871	0.049145
FER	TGPTLDHTHVSTVVK	Q9SCZ4	1xPhospho [S11(99.2)]	Q9SCZ4 1xPhospho [S695(99.2)]	-3.32749	0.020734
IQM3	TQALEFVNLSPK	Q9LFA4	1xPhospho [S10(100)]	Q9LFA4 1xPhospho [S440(100)]	-3.34275	0.0241611
PHL	SPSVGPQTLGDHAILDR	F4IDB2	1xPhospho [S3(99.4)]	F4IDB2 1xPhospho [S643(99.4)]	-3.40662	0.0277476
EXA1	VLSSPVVTQASHK	Q9FMM3	1xPhospho [S4(99.6)]	Q9FMM3 1xPhospho [S1553(99.6)]	-3.45336	0.00132178
EIF4G	LDRRPSNVAGDDRWTK	Q76E23-2	1xPhospho [S6(100)]	Q76E23-2 1xPhospho [S983(100)]	-3.53891	0.00387141
FAB1B	VAYPVSPALPSK	Q9LUM0	1xPhospho [S6(100)]	Q9LUM0 1xPhospho [S1321(100)]	-3.56717	0.025884
ABCB6	SHSQTFSRPLGHSDDTSASVK	A0A1P8AZ84	2xPhospho [S3(99.6); T/S]	A0A1P8AZ84 2xPhospho [S610(99.6); T/S]	-3.59043	0.0429609
PHOS34	HSHHHSSSTPSAATPTPTAGAR	Q8L4N1	2xPhospho [T14(100); T16(100)]	Q8L4N1 2xPhospho [T36(100); T38(100)]	-3.66253	0.0362471
At1g66880	SLPITSYSSR	A0A1P8ANH8	1xPhospho [S1(100)]	A0A1P8ANH8 1xPhospho [S/T/Y]	-3.77596	0.00279862
At4g13730	IESPGALSR	Q9SVN9	1xPhospho [S3(100)]	Q9SVN9 1xPhospho [S194(100)]	-3.7847	0.0462354
PRP40A	REESDGETAMDVSEGHK	B6EUA9	1xOxidation [M10]; 1xPhospho [S4(100)]	B6EUA9 1xPhospho [S858(100)]	-3.78747	0.0242121
EICBP.B	VKSMVQYPEAR	Q8GSA7; A0A1P8BFI4	1xOxidation [M4]; 1xPhospho [S3(100)]	Q8GSA7 1xPhospho [S964(100)]; A0A1P8BFI4 1xPhospho [S821(100)]	-3.89874	0.0134499
AAP5	HSSDSFDDDGRPK	Q8GUM3	1xPhospho [S3(99.3)]	Q8GUM3 1xPhospho [S17(99.3)]	-3.92593	0.0194322
PBL15	NHLGPLPSFR	Q9SY91	1xPhospho [S8(100)]	Q9SY91 1xPhospho [S55(100)]	-3.92957	0.0385875
NADKC	VISTLVEEMR	Q0WUY1	1xOxidation [M9]; 1xPhospho [S3(100)]	Q0WUY1 1xPhospho [S199(100)]	-3.95701	0.0412451
OFUT35	VHHEIDLPLNSPR	Q94BY4	1xPhospho [S11(100)]	Q94BY4 1xPhospho [S78(100)]	-3.99697	0.00387103
RD29A	RDVPIHHPLSELSDREESR	Q06738	1xPhospho [S13(99.5)]	Q06738 1xPhospho [S156(99.5)]	-4.15245	0.0221553
IQD32	DEVEISATHHEPVISTPDSKK	Q9FXI5	1xPhospho [T16(100)]	Q9FXI5 1xPhospho [T611(100)]	-4.21551	0.0375917
PHOS34	HSHHHSSSTPSAATPTPTAGAR	Q8L4N1	1xPhospho [T14(100)]	Q8L4N1 1xPhospho [T36(100)]	-4.24733	0.0154486
PHOS32	IHHPPSPR	Q8VYN9; A0A1P8BH78	1xPhospho [S6(100)]	Q8VYN9 1xPhospho [S21(100)]; A0A1P8BH78 1xPhospho [S21(100)]	-4.30468	0.0337754
At4g33080	FDEVNSPAPER	Q8GUH5	1xPhospho [S6(100)]	Q8GUH5 1xPhospho [S438(100)]	-4.55751	0.00749753
ALA1	SIDKPPHHDPILGVSSR	P98204	1xPhospho [S]	P98204 1xPhospho [S]	-4.57932	0.0155228
EDR4	SLQLEGPGGR	Q9FHK4	1xPhospho [S1(100)]	Q9FHK4 1xPhospho [S322(100)]	-4.58232	0.0151464
ABCG36	NIEDIFSSGSR	Q9XIE2	1xPhospho [S10(99.4)]	Q9XIE2 1xPhospho [S40(99.4)]	-4.59357	0.00520681
At5g13590	ESVGFSSPK	F4K402	1xPhospho [S7(99.4)]	F4K402 1xPhospho [S296(99.4)]	-4.5982	0.015945
At1g30440	FSTPLGSGNVLSEEEQK	Q9S9Q9	1xPhospho [S7(100)]	Q9S9Q9 1xPhospho [S279(100)]	-4.60677	0.0209988
At4g39680	VPEAQITNSATPTTTPR	O65655	1xPhospho [T11(100)]	O65655 1xPhospho [T417(100)]	-4.61399	0.0172392
At5g58730	MTLNPPPSQQTSHSPR	Q93Z01	1xMet-loss [N-Term]; 1xPhospho [S14(100)]	Q93Z01 1xMet-loss [N-Term]; 1xPhospho [S14(100)]	-4.62251	0.0277002
At5g12850	NVEQHSLLQQASSPR	Q9LXV4	1xPhospho [S13(99.7)]	Q9LXV4 1xPhospho [S560(99.7)]	-4.82588	0.00084544
BIG5	NLVLAGDIEADASDSPR	F4IXW2	1xPhospho [S15(99.2)]	F4IXW2 1xPhospho [S1418(99.2)]	-4.88754	0.00820439
ABCG35	TKSVNEDEEALK	Q7PC86	1xPhospho [S3(99.6)]	Q7PC86 1xPhospho [S43(99.6)]	-4.92957	0.0195376
IQD14	AEPPTLDTPRPPSPR	Q8LPG9	2xPhospho [T5(99); S13(100)]	Q8LPG9 2xPhospho [T223(99); S231(100)]	-4.96716	0.031273
MTE17.25	MKLPLDIDSPTK	Q5HZ03	1xPhospho [S9(100)]	Q5HZ03 1xPhospho [S372(100)]	-5.08492	0.012782
At3g44820	VVSFNLAK	Q9FYC8	1xPhospho [S3(100)]	Q9FYC8 1xPhospho [S276(100)]	-5.41582	0.003937
ATG13B	HASLKPVR	F4J8V5	1xPhospho [S3(100)]	F4J8V5 1xPhospho [S425(100)]	-5.45863	0.000205755
ABCG36	RTQSVNDDEEALK	Q9XIE2	1xPhospho [S4(100)]	Q9XIE2 1xPhospho [S45(100)]	-5.5829	0.0302645
PHO1;H3	AFSGLVSTPR	Q6R8G7	2xPhospho [S3(100); T8(99.6)]	Q6R8G7 2xPhospho [S65(100); T70(99.6)]	-5.63902	0.0150511
ALA1	DNKEVTFGDLGSKR	P98204	1xPhospho [S12(100)]	P98204 1xPhospho [S40(100)]	-5.68807	0.00291065
At1g56220	RRSTSDAFEK	A0A1P8ASR5	1xPhospho [S3(100)]	A0A1P8ASR5 1xPhospho [S137(100)]	-5.70897	0.000936401
PRL1	NLSTAALMER	Q42384	1xOxidation [M8]; 1xPhospho [S3(100)]	Q42384 1xPhospho [S145(100)]	-5.71945	0.00310668
NADK1	MEHLAKSPR	A0A1I9LRY1	1xPhospho [S7(100)]	A0A1I9LRY1 1xPhospho [S207(100)]	-5.79735	0.017649
JOX2	SHVESHISPR	Q9FFF6	1xPhospho [S8(100)]	Q9FFF6 1xPhospho [S369(100)]	-6.00092	0.000126149
At3g22220	MDSDLEPVALTPQK	Q9LIE1	1xAcetyl [N-Term]; 1xPhospho [S3(100)]	Q9LIE1 1xAcetyl [N-Term]; 1xPhospho [S3(100)]	-6.00597	0.0160161
MTE17.25	MKLPLDIDSPTK	Q5HZ03	1xOxidation [M1]; 1xPhospho [S9(99.6)]	Q5HZ03 1xPhospho [S372(99.6)]	-6.11187	0.0150063
At3g52250	SKSDLIVK	F4J6V1	1xPhospho [S3(100)]	F4J6V1 1xPhospho [S1461(100)]	-6.26028	4.01854e-05
ABCG36	TQSVNDDEEALK	Q9XIE2	1xPhospho [S3(100)]	Q9XIE2 1xPhospho [S45(100)]	-6.90461	0.00860243
At4g39680	VVPPSPKEPTNSLR	O65655	1xPhospho [S5(100)]	O65655 1xPhospho [S451(100)]	-7.17819	0.00313358
OBE1	IREMLHGYNASSPR	Q9S736	1xOxidation [M4]; 1xPhospho [S11(99.1)]	Q9S736 1xPhospho [S548(99.1)]	-7.30663	0.0153379
BZIP18	RAHSEVQFR	O22873	1xPhospho [S4(100)]	O22873 1xPhospho [S39(100)]	-7.55203	0.00156223
At3g05050	IESNRHQVNNVSVTK	Q9MAB4	1xPhospho [S3(100)]	Q9MAB4 1xPhospho [S27(100)]	-7.6017	0.00693629
XI-1	AGATGSITTPR	Q39160	1xPhospho [T9(100)]	Q39160 1xPhospho [T1195(100)]	-7.74158	0.0205028
KING1	SDVSSPEAK	Q8LBB2	1xPhospho [S5(99.6)]	Q8LBB2 1xPhospho [S23(99.6)]	-7.81322	0.0211744
At2g29070	LSVTTPR	Q6NLS0	1xPhospho [T5(100)]	Q6NLS0 1xPhospho [T257(100)]	-7.88065	0.00118906
At3g27390	DEEPTPFSGPVPR	Q8GUM4	1xPhospho [S8(100)]	Q8GUM4 1xPhospho [S323(100)]	-7.98499	0.000668094
AHL15	NKPKSPVVVTK	Q9M2S3	1xPhospho [S5(100)]	Q9M2S3 1xPhospho [S103(100)]	-8.81888	0.0283296
At4g26130	SASERHIGREEEETVEAVEK	Q9SZI4	1xPhospho [S/T]	Q9SZI4 1xPhospho [S/T]	-8.93693	0.00461948
VLN3	AEALAALTSAFNSSPSSK	O81645	1xPhospho [S/T]	O81645 1xPhospho [S/T]	-8.96128	0.00650925
IQM4	LAYMGIPSPR	F4JVX1; O64851	1xOxidation [M4]; 1xPhospho [S8(100)]	F4JVX1 1xPhospho [S520(100)]; O64851 1xPhospho [S525(100)]	-8.96747	7.89975e-05
At5g02550	HQIPPPSPAAPPANR	Q9LZ47	1xPhospho [S7(100)]	Q9LZ47 1xPhospho [S50(100)]	-9.45843	0.00967441
TRAF1B	STAVLSSPR	A8MQL1	1xPhospho [S6(100)]	A8MQL1 1xPhospho [S716(100)]	-9.68165	0.000215364
MPK6	VTSESDFMTEYVVTR	Q39026	1xPhospho [T9(100)]	Q39026 1xPhospho [T221(100)]	-9.7831	0.00577565
At3g27390	KDEEPTPFSGPVPR	Q8GUM4	1xPhospho [S9(100)]	Q8GUM4 1xPhospho [S323(100)]	-9.98429	0.00292194
At2g26920	SEIPSPGLHPTR	O81015	1xPhospho [S5(100)]	O81015 1xPhospho [S300(100)]	-10.0626	0.00114342
MEF14	HRPSLTR	Q9LW33	1xPhospho [S4(100)]	Q9LW33 1xPhospho [S293(100)]	-10.8288	0.000347393
At1g56220	HHTFSFRPSSGNDQSEAGSAR	A0A1P8ASR5	1xPhospho [T3(100)]	A0A1P8ASR5 1xPhospho [T54(100)]	-10.8682	0.00688388
MPK6	VTSESDFMTEYVVTR	Q39026	1xOxidation [M8]; 1xPhospho [Y11(100)]	Q39026 1xPhospho [Y223(100)]	-11.091	0.0155293
At5g08100	VQLDYTVPSPK	P50287	1xPhospho [S9(100)]	P50287 1xPhospho [S169(100)]	-11.1908	0.000219486
AGD5	MESAATPVER	Q9FL69	1xPhospho [T6(100)]	Q9FL69 1xPhospho [T206(100)]	-11.2507	0.0138156
UPL2	LENKPVGEEASSETQK	Q8H0T4	1xPhospho [S12(99.5)]	Q8H0T4 1xPhospho [S2978(99.5)]	-11.3246	0.000622178
PUM5	HSFLDELKSPNAR	A0A178VL84	1xPhospho [S9(100)]	A0A178VL84 1xPhospho [S606(100)]	-12.2784	0.00135681
EIF(ISO)4G1	DGPGPLHSPAVSK	Q93ZT6	1xPhospho [S8(100)]	Q93ZT6 1xPhospho [S542(100)]	-13.5224	0.000772599
EIF4G	GHMEFSSPR	Q76E23-2	1xPhospho [S]	Q76E23-2 1xPhospho [S]	-13.6293	0.007801
SYP21	MSFQDLEAGTRSPAPNR	Q39233	1xMet-loss+Acetyl [N-Term]; 1xPhospho [S12(99.2)]	Q39233 1xMet-loss+Acetyl [N-Term]; 1xPhospho [S12(99.2)]	-14.1245	0.000413566
PMI1	TSFSVPSPK	Q9C8E6	2xPhospho [S7(100); T/S]	Q9C8E6 2xPhospho [S328(100); T/S]	-15.3334	0.000792671
PUX9	HSPSYGSQVHGGTHR	Q4V3D3	1xPhospho [S2(100)]	Q4V3D3 1xPhospho [S164(100)]	-16.1395	0.00831613
NPSN13	ELKDEEARNSPEVNK	Q9LRP1	1xPhospho [S10(100)]	Q9LRP1 1xPhospho [S74(100)]	-16.5816	0.00243414
LUG	SEINPVLTPR	F4JUD2	1xPhospho [T8(100)]	F4JUD2 1xPhospho [T308(100)]	-21.3467	0.000170169
EIF4G	GHMEFSSPR	Q76E23-2	1xOxidation [M3]; 1xPhospho [S]	Q76E23-2 1xPhospho [S]	-21.4051	2.14012e-05
IQM4	FPSPYGPIPSPRPSPR	O64851	2xPhospho [S10(100); S14(100)]	O64851 2xPhospho [S505(100); S509(100)]	-31.2887	0.00509613
At2g26920	SEIPSPGLHPTRDDK	O81015	1xPhospho [S5(100)]	O81015 1xPhospho [S300(100)]	-34.6545	0.000704104
At4g20000	KGPVTLDFGSPTTISK	O49427	1xPhospho [S10(100)]	O49427 1xPhospho [S101(100)]	-38.308	0.00687132
EIF(ISO)4G1	RDGPGPLHSPAVSK	Q93ZT6	1xPhospho [S9(100)]	Q93ZT6 1xPhospho [S542(100)]	-59.5949	8.02478e-05
TIF4A-3	AQACVGGTSVR	Q9CAI7	1xCarbamidomethyl [C4]; 1xPhospho [T/S]	Q9CAI7 1xPhospho [T/S]	-105.249	0.00216417
At1g08050	SQLLVLESPTKPSPGR	Q9LN03	1xPhospho [S8(100)]	Q9LN03 1xPhospho [S629(100)]	-138.103	7.74477e-05
EIF4G	RGHMEFSSPR	Q76E23-2	1xOxidation [M4]; 1xPhospho [S]	Q76E23-2 1xPhospho [S]	-176.889	0.00143241
ATR1	SVATPYTAVIPEYR	Q9SB48	1xPhospho [T4(100)]	Q9SB48 1xPhospho [T252(100)]	-346.581	0.000716159
BCHC2	RDEGRISGSHEHASR	F4IG73-2	1xPhospho [S7(100)]	F4IG73-2 1xPhospho [S2057(100)]	-369.639	0.000826636
Alteration of protein phosphorylation in root tissue of cork1-2 SWT 15 min after 10 µM CT treatment compared to water control. Numbers between brackets indicate the probability of the modification on the amino acid residue. Calculation for the corrected fold change and the ratio-adjusted p-value is described in the Materials and Methods section. SWT: segregated wild-type from the cross to aequori…
Gene Name	Peptide Sequence	Uniprot Protein Accessions	Modifications in peptide	Modifications in Proteins	Corrected Fold Change	Ratio-adjusted p-value
ZAT10	MALEALTSPR	Q96289	1xMet-loss+Acetyl [N-Term]; 1xPhospho [S8(100)]	Q96289 1xMet-loss+Acetyl [N-Term]; 1xPhospho [S8(100)]	2765.33	0.000177468
At2g37100	KNASAAAETQEPTSPK	Q9ZQC7	2xPhospho [S14(98.3); S/T]	Q9ZQC7 2xPhospho [S59(98.3); S/T]	2253.09	0.000139288
At2g32240	SSSGSQRELHESQEK	F4ISU2	1xPhospho [S3(99.5)]	F4ISU2 1xPhospho [S82(99.5)]	1067.01	0.0112838
IQM4	LAYMGIPSPR	F4JVX1; O64851	1xPhospho [S8(100)]	F4JVX1 1xPhospho [S520(100)]; O64851 1xPhospho [S525(100)]	844.249	6.2994e-05
At5g27970	SSVVQSPVSK	F4K5S0	1xPhospho [S6(100)]	F4K5S0 1xPhospho [S585(100)]	620.957	0.00171514
IQM4	FPSPYGPIPSPRPSPR	O64851	2xPhospho [S10(100); S14(100)]	O64851 2xPhospho [S505(100); S509(100)]	355.821	3.33227e-05
VPS41	REDNNRSSFSQR	P93043	1xPhospho [S8(99.7)]	P93043 1xPhospho [S860(99.7)]	351.087	0.00754413
MDH1	VQTSSGEKPVR	P93819	1xPhospho [S5(99.5)]	P93819 1xPhospho [S205(99.5)]	302.618	0.0307529
At5g58730	MTLNPPPSQQTSHSPR	Q93Z01	1xMet-loss [N-Term]; 1xPhospho [S14(100)]	Q93Z01 1xMet-loss [N-Term]; 1xPhospho [S14(100)]	268.232	0.0454159
NADK1	MEHLAKSPR	A0A1I9LRY1	1xOxidation [M1]; 1xPhospho [S7(100)]	A0A1I9LRY1 1xPhospho [S207(100)]	262.521	0.00713698
MPK3	EATNLIPSPR	B3H653	1xPhospho [S8(100)]	B3H653 1xPhospho [S16(100)]	196.124	0.0359618
DTX27	VALLKSPHTAEEDGEGLKDR	Q9FKQ1	1xPhospho [S6(98.8)]	Q9FKQ1 1xPhospho [S19(98.8)]	195.629	0.00144622
HISN8	LSLLSSPR	Q9C5U8	1xPhospho [S]	Q9C5U8 1xPhospho [S]	190.25	0.0309196
At4g14350	NVSGALQSDGRPVATRR	Q8L7S7	1xPhospho [S3(100)]	Q8L7S7 1xPhospho [S284(100)]	162.533	0.0262775
At1g01440	VGPFSPHGGVHTR	Q6NQ63	1xPhospho [S5(100)]	Q6NQ63 1xPhospho [S233(100)]	155.058	0.000147868
At4g02630	NSGGGGGGIEQGRSPR	O22764	1xPhospho [S14(100)]	O22764 1xPhospho [S460(100)]	137.083	3.71738e-05
At1g76070	HEEESPADHHR	Q9SGS5	1xPhospho [S5(100)]	Q9SGS5 1xPhospho [S207(100)]	126.382	0.013182
PUM5	HSFLDELKSPNAR	A0A178VL84	1xPhospho [S9(100)]	A0A178VL84 1xPhospho [S606(100)]	124.522	2.55205e-05
IQM4	LAYMGIPSPR	F4JVX1; O64851	1xOxidation [M4]; 1xPhospho [S8(100)]	F4JVX1 1xPhospho [S520(100)]; O64851 1xPhospho [S525(100)]	99.0977	0.00157245
ATG13A	STSDALEELR	Q9SCK0	1xPhospho [S3(100)]	Q9SCK0 1xPhospho [S573(100)]	93.5356	0.00112805
SEC8	ASQHDINTPR	Q93YU5	1xPhospho [T8(100)]	Q93YU5 1xPhospho [T482(100)]	88.6311	0.0171106
SR45	RDAPKSDNAAADAEK	A0A1P8APW3	1xPhospho [S6(100)]	A0A1P8APW3 1xPhospho [S199(100)]	79.7486	0.0404711
PHOX3	ITADSFKAK	F4K487	1xPhospho [S5(100)]	F4K487 1xPhospho [S461(100)]	76.7262	3.41714e-05
PMI1	TSFSVPSPK	Q9C8E6	2xPhospho [S7(100); T/S]	Q9C8E6 2xPhospho [S328(100); T/S]	64.7632	0.0023662
AP22.35	SPTYEAYPR	F4JR77	1xPhospho [S1(100)]	F4JR77 1xPhospho [S294(100)]	61.8345	0.000547544
PUB13	VSSFSSPAEANK	Q9SNC6	1xPhospho [S3(100)]	Q9SNC6 1xPhospho [S344(100)]	59.835	0.00257707
At1g80930	VRVSDDEDRK	Q9SAG7	1xPhospho [S4(100)]	Q9SAG7 1xPhospho [S45(100)]	54.2289	0.00777968
At1g09520	LSPASNGATVK	O80535	1xPhospho [S2(100)]	O80535 1xPhospho [S209(100)]	51.4439	0.000719561
MPK17	LEEHNDDEEEHNSPPHQR	Q84M93	1xPhospho [S13(100)]	Q84M93 1xPhospho [S397(100)]	51.3287	0.00566974
T31B5_160	RYSRSPVTHR	Q9LYU2	2xPhospho [S3(100); S5(100)]	Q9LYU2 2xPhospho [S18(100); S20(100)]	46.2281	0.0436121
At5g15270	MSPDHRMSPDHR	Q0WNX3	1xMet-loss [N-Term]; 1xPhospho [S8(100)]	Q0WNX3 1xMet-loss [N-Term]; 1xPhospho [S8(100)]	45.0284	0.0187406
ABCG35	SVNEDEEALK	Q7PC86	1xPhospho [S1(100)]	Q7PC86 1xPhospho [S43(100)]	43.782	0.000844591
EXA1	MTTSSHPPPSPVPTTQK	Q9FMM3	1xPhospho [S10(100)]	Q9FMM3 1xPhospho [S1449(100)]	43.5402	0.0144598
RNU1	TSQSEEPSRPREER	Q42404	1xPhospho [S4(100)]	Q42404 1xPhospho [S255(100)]	42.6387	0.0263718
MPK6	VTSESDFMTEYVVTR	Q39026	1xPhospho [T9(100)]	Q39026 1xPhospho [T221(100)]	33.6257	0.000600064
EIF4G	RGHMEFSSPR	Q76E23-2	1xPhospho [S]	Q76E23-2 1xPhospho [S]	33.203	0.000741616
dl3910c	LSQPLVFSPR	O23425	1xPhospho [S8(100)]	O23425 1xPhospho [S220(100)]	25.4179	0.000868839
At2g35050	RQSFEHER	O64768	1xPhospho [S3(100)]	O64768 1xPhospho [S125(100)]	23.0213	0.00165268
EIF4G	GHMEFSSPR	Q76E23-2	1xPhospho [S]	Q76E23-2 1xPhospho [S]	21.4329	8.15023e-05
RIN4	SRPKPTNLRADESPEK	Q8GYN5	1xPhospho [S13(100)]	Q8GYN5 1xPhospho [S141(100)]	20.1487	0.00385283
WEB1	NLKESFEGGK	O48724	1xPhospho [S5(100)]	O48724 1xPhospho [S744(100)]	18.4247	4.84894e-06
MYH9.17	EFSPSHHHQPHSPSTR	A0A1P8BH76	2xPhospho [S5(99.5); S12(100)]	A0A1P8BH76 2xPhospho [S86(99.5); S93(100)]	17.5256	0.00919624
CBSCBSPB1	SLTVSRSPLGLTGGER	Q9FMV3	1xPhospho [S7(100)]	Q9FMV3 1xPhospho [S44(100)]	16.927	0.000223765
MCM23.5	SVSGSIPETK	Q9FJG3	1xPhospho [S3(100)]	Q9FJG3 1xPhospho [S278(100)]	16.5611	0.0271152
AGD5	MESAATPVER	Q9FL69	1xPhospho [T6(100)]	Q9FL69 1xPhospho [T206(100)]	16.4134	6.11757e-05
FLZ7	FLSPVNHQR	F4JW68	1xPhospho [S3(100)]	F4JW68 1xPhospho [S53(100)]	15.9159	0.000280452
PHOS32	HSHHHHSSSTPSSAATPTPTAGAR	Q8VYN9; A0A1P8BH78	1xPhospho [T18(100)]	Q8VYN9 1xPhospho [T41(100)]; A0A1P8BH78 1xPhospho [T41(100)]	15.7227	0.0226205
MKP1	ASPSLAER	Q9C5S1	1xPhospho [S2(100)]	Q9C5S1 1xPhospho [S578(100)]	15.0991	0.00336474
MTG13.4	RQVVEASTGSPKK	F4KE59	1xPhospho [S10(100)]	F4KE59 1xPhospho [S382(100)]	14.5766	0.00766834
pEARLI4	RGRSPEFMER	Q9SKR5	1xPhospho [S4(100)]	Q9SKR5 1xPhospho [S302(100)]	14.4208	0.00660787
At1g43690	MVLFPKSPSPVNK	Q8VYV0	1xPhospho [S7(99.6)]	Q8VYV0 1xPhospho [S73(99.6)]	14.3567	0.000391482
At2g15900	VVGSPLDEHDHAPTR	F4IJE1	1xPhospho [S4(100)]	F4IJE1 1xPhospho [S664(100)]	14.2389	0.00243608
LUG	SEINPVLTPR	F4JUD2	1xPhospho [T8(100)]	F4JUD2 1xPhospho [T308(100)]	14.1036	0.0276172
VQ19	MSPLSEEER	Q9LDZ1	1xPhospho [S2(100)]	Q9LDZ1 1xPhospho [S173(100)]	11.786	0.0135654
ATR1	YYSISSSPR	Q9SB48	1xPhospho [S7(99.6)]	Q9SB48 1xPhospho [S477(99.6)]	11.6818	0.0022462
DRM1	ITTQPINIR	B9DGG8	1xPhospho [T3(100)]	B9DGG8 1xPhospho [T29(100)]	11.5691	0.0218468
MED14	VNFSPSSAR	Q9SR02	1xPhospho [S4(100)]	Q9SR02 1xPhospho [S1317(100)]	11.46	0.00803845
PHYL2.1	DLELEFGSPR	Q9STP2	1xPhospho [S8(100)]	Q9STP2 1xPhospho [S141(100)]	11.3169	0.00468232
DIN10	KESPIFR	F4K470	1xPhospho [S3(100)]	F4K470 1xPhospho [S359(100)]	10.6631	3.92557e-05
At4g26450	SASGEFMRK	P0CB21	1xPhospho [S3(100)]	P0CB21 1xPhospho [S214(100)]	10.5321	0.0250274
At2g15760	SASDGRPIPTK	Q9ZQD8	1xPhospho [S3(100)]	Q9ZQD8 1xPhospho [S211(100)]	9.4316	0.002913
MJK13.11	AFAHPPEELNSPASHFSGK	Q9LE80	1xPhospho [S11(100)]	Q9LE80 1xPhospho [S18(100)]	8.7435	0.00264044
IQD14	AEPPTLDTPRPPSPR	Q8LPG9	2xPhospho [T5(99); S13(100)]	Q8LPG9 2xPhospho [T223(99); S231(100)]	8.72239	0.0341223
MNL12.14	LETLSDLVTETPK	F4K5Y6	1xPhospho [T11(100)]	F4K5Y6 1xPhospho [T1018(100)]	8.71888	0.0134176
ABCC14	SISIESPRQPKSPK	Q9LZJ5	2xPhospho [S6(100); S12(100)]	Q9LZJ5 2xPhospho [S897(100); S903(100)]	8.62021	0.0283455
EIF(ISO)4G1	DGPGPLHSPAVSK	Q93ZT6	1xPhospho [S8(100)]	Q93ZT6 1xPhospho [S542(100)]	8.17716	0.00875891
DMP3	MSSPSSLTQR	Q9STW3	1xMet-loss+Acetyl [N-Term]; 1xPhospho [S3(99.4)]	Q9STW3 1xMet-loss+Acetyl [N-Term]; 1xPhospho [S3(99.4)]	7.94125	0.000841655
F9F8.20	EAHSPNVQTPR	Q8W4N1	2xPhospho [S4(100); T9(100)]	Q8W4N1 2xPhospho [S533(100); T538(100)]	7.68692	0.00149547
RH42	SREVGNEESDDDVKR	Q8H0U8	1xPhospho [S9(100)]	Q8H0U8 1xPhospho [S210(100)]	7.30047	0.00868339
At1g10890	DRSPSPYSSHSYSR	P0CB26	2xPhospho [S3(100); S5(100)]	P0CB26 2xPhospho [S39(100); S41(100)]	7.29256	0.0400497
LECRKS2	SFVLDTPR	O48837	1xPhospho [S1(100)]	O48837 1xPhospho [S511(100)]	7.25745	0.00767297
PLL4	SFSHGLANLR	Q9ZV25	1xPhospho [S3(100)]	Q9ZV25 1xPhospho [S164(100)]	7.1323	0.0161707
MKP1	GVNTFLQPSPNRK	Q9C5S1	1xPhospho [S9(100)]	Q9C5S1 1xPhospho [S572(100)]	7.07085	0.0023328
IRKI	SSPSSNYSLR	Q9LXU9	1xPhospho [S/Y]	Q9LXU9 1xPhospho [S/Y]	6.76724	0.0072866
NUA	SLSEQIESR	A4GSN8	1xPhospho [S3(100)]	A4GSN8 1xPhospho [S589(100)]	6.76362	0.0191202
MSL9	GSFDRASPNNKSNR	Q84M97	2xPhospho [S7(100); S12(100)]	Q84M97 2xPhospho [S134(100); S139(100)]	6.43601	0.0274799
F7A19.1	DHKPPTLKSPMRK	Q9XI94	1xOxidation [M11]; 1xPhospho [S9(100)]	Q9XI94 1xPhospho [S147(100)]	6.39536	0.0413939
PAH1	LEHSLSDSGTGELR	Q9SF47	1xPhospho [S6(100)]	Q9SF47 1xPhospho [S125(100)]	6.38028	0.0022024
PDS5A	MLESISPRK	B6EUB3-2	1xPhospho [S6(100)]	B6EUB3-2 1xPhospho [S1299(100)]	6.31879	0.00683995
At3g23310	MLSSKDINFVGYTYK	Q8L7S7; F4I2K0; Q9LW66	1xOxidation [M1]; 1xPhospho [S/Y/T]	Q8L7S7 1xPhospho [S/Y/T]; F4I2K0 1xPhospho [S/Y/T]; Q9LW66 1xPhospho [S/Y/T]	6.24489	0.012297
At3g24180	KHSWPTEEFISR	Q8VZ08	1xPhospho [S3(100)]	Q8VZ08 1xPhospho [S13(100)]	6.22956	0.000324083
SUS6	VVSGIDVFDPK	Q9FX32	1xPhospho [S3(100)]	Q9FX32 1xPhospho [S516(100)]	6.06136	0.0265978
RPL19C	TLSDQFEAK	Q9SRX2; P49693	1xPhospho [S3(100)]	Q9SRX2 1xPhospho [S156(100)]; P49693 1xPhospho [S156(100)]	5.85832	0.0197136
PHO1;H3	AFSGLVSTPR	Q6R8G7	2xPhospho [S3(100); T8(99.6)]	Q6R8G7 2xPhospho [S65(100); T70(99.6)]	5.59736	0.00099164
MRO11.21	KEGSVNRDAVLAR	A0A1P8BFC2	1xPhospho [S4(100)]	A0A1P8BFC2 1xPhospho [S105(100)]	5.57052	0.0226193
EDR4	SLQLEGPGGR	Q9FHK4	1xPhospho [S1(100)]	Q9FHK4 1xPhospho [S322(100)]	5.43899	0.0073857
At2g32240	DIDLSFSSPTKR	F4ISU2	1xPhospho [S8(99.6)]	F4ISU2 1xPhospho [S1274(99.6)]	5.40346	0.0414701
At5g66560	IDKEGSSPATTTDRPR	A0A1P8B9D5	1xPhospho [S7(99.3)]	A0A1P8B9D5 1xPhospho [S588(99.3)]	5.39904	0.00639954
E1 ALPHA	YHGHSMSDPGSTYR	Q8H1Y0; P52901	1xPhospho [S5(100)]	Q8H1Y0 1xPhospho [S296(100)]; P52901 1xPhospho [S292(100)]	5.36078	0.0010818
At1g05960	VSFKPNPVTDYK	F4IAF6	1xPhospho [S2(100)]	F4IAF6 1xPhospho [S265(100)]	5.30271	0.00580276
EML1	HATIQPFDVLPSPTFSAAR	Q9C7C4	1xPhospho [S12(100)]	Q9C7C4 1xPhospho [S90(100)]	5.24451	0.00394604
TTM3	FLQNAAVSAASPSPPR	Q9SIY3	1xPhospho [S11(99.6)]	Q9SIY3 1xPhospho [S65(99.6)]	5.23064	0.000528187
XI-K	QQALAISPTSR	F4K5J1	1xPhospho [S7(100)]	F4K5J1 1xPhospho [S1056(100)]	5.19282	0.0116279
HSP90-2	TIEKEISDDEEEEEKK	O03986; P51818; P55737	1xPhospho [S7(100)]	O03986 1xPhospho [S219(100)]; P51818 1xPhospho [S219(100)]; P55737 1xPhospho [S219(100)]	5.09345	0.00957053
CPK9	AAAAAPGLSPK	Q38868	1xPhospho [S9(100)]	Q38868 1xPhospho [S69(100)]	5.02432	0.0150766
IQM3	TLSGGLGSPK	Q9LFA4	2xPhospho [S3(100); S8(100)]	Q9LFA4 2xPhospho [S373(100); S378(100)]	5.01357	9.66738e-06
At1g11480	LDSPNGTGIR	Q94C21	1xPhospho [S3(100)]	Q94C21 1xPhospho [S512(100)]	4.94583	0.0180175
PHOS32	IHHPPSPR	Q8VYN9; A0A1P8BH78	1xPhospho [S6(100)]	Q8VYN9 1xPhospho [S21(100)]; A0A1P8BH78 1xPhospho [S21(100)]	4.93338	0.0480627
VQ19	LALNSPVTPLK	Q9LDZ1	2xPhospho [S5(100); T8(100)]	Q9LDZ1 2xPhospho [S152(100); T155(100)]	4.92499	0.00759903
PLP8	TQTSPTLSTAR	Q8H133	1xPhospho [S4(100)]	Q8H133 1xPhospho [S40(100)]	4.74185	0.0404617
At3g27700	LSTETPSPDSK	Q9LVX1	1xPhospho [S7(99.6)]	Q9LVX1 1xPhospho [S685(99.6)]	4.70282	0.0206659
PQT3	RSPSVAPSDAGDEHFR	F4JP52	1xPhospho [S]	F4JP52 1xPhospho [S]	4.6558	0.0263356
At1g24160	FSAFSPNK	O48683	1xPhospho [S5(100)]	O48683 1xPhospho [S58(100)]	4.60549	0.0144975
CDS1	RRSNEVVTDGDK	O04928	1xPhospho [S3(100)]	O04928 1xPhospho [S23(100)]	4.49549	0.00145793
UXS3	QNTTKPPPSPSPLR	F4KHU8	1xPhospho [S9(100)]	F4KHU8 1xPhospho [S31(100)]	4.47806	0.0121874
At2g32240	DIDLSFSSPTK	F4ISU2	1xPhospho [S8(99.7)]	F4ISU2 1xPhospho [S1274(99.7)]	4.42467	0.0298086
SRF7	HKSFDDDDSTMRKPIVAK	Q9LUL4	1xOxidation [M11]; 1xPhospho [S3(100)]	Q9LUL4 1xPhospho [S379(100)]	4.37149	0.00514346
CBF5	HDDSSDSPAPVTTKK	Q9LD90	1xPhospho [S7(99.7)]	Q9LD90 1xPhospho [S450(99.7)]	4.36774	0.0288827
TBL7	ALSSLAIESPR	F4I037	1xPhospho [S9(100)]	F4I037 1xPhospho [S22(100)]	4.3636	0.0448704
ABCF4	LALQAAESAK	Q9M1H3	1xPhospho [S8(100)]	Q9M1H3 1xPhospho [S126(100)]	4.36273	0.0196888
TTM1	APASPATLPNQGFITQLSDQISTLNER	Q9C9B9	1xPhospho [S4(100)]	Q9C9B9 1xPhospho [S490(100)]	4.33654	0.000452574
At4g14990	MDDLATTFAK	A0A1P8B4Z4	1xAcetyl [N-Term]; 1xPhospho [T]	A0A1P8B4Z4 1xAcetyl [N-Term]; 1xPhospho [T]	4.23504	0.0203242
LARP1C	ISGNHGSPTASVAQSPR	Q94K80	2xPhospho [S7(100); S15(100)]	Q94K80 2xPhospho [S25(100); S33(100)]	4.17391	0.00424453
OFUT35	VHHEIDLPLNSPR	Q94BY4	1xPhospho [S11(100)]	Q94BY4 1xPhospho [S78(100)]	4.15601	0.01965
MTE17.25	LPLDIDSPTK	Q5HZ03	1xPhospho [S7(100)]	Q5HZ03 1xPhospho [S372(100)]	4.12236	0.0219693
CBSCBSPB1	SPLGLTGGER	Q9FMV3	1xPhospho [S1(100)]	Q9FMV3 1xPhospho [S44(100)]	3.9772	0.00668434
T6H22.18	GLTVTADSPR	Q9SGT0	1xPhospho [S8(100)]	Q9SGT0 1xPhospho [S289(100)]	3.8713	0.0152749
RS41	RERTSPDYGR	P92966	1xPhospho [T4(99.7)]	P92966 1xPhospho [T219(99.7)]	3.86596	0.0224406
At4g13730	IESPGALSR	Q9SVN9	1xPhospho [S3(100)]	Q9SVN9 1xPhospho [S194(100)]	3.78174	0.037766
HIPP25	SLQTVDVR	O49613	1xPhospho [S1(100)]	O49613 1xPhospho [S23(100)]	3.70281	0.0154129
PPA4	ILSSMSHR	Q9LFF9	1xPhospho [S3(100)]	Q9LFF9 1xPhospho [S28(100)]	3.67853	0.00462959
BSL2	LVLFGGATALEGNSGGTGTPTSAGSAGIR	Q9SJF0	2xPhospho [T19(100); S22(100)]	Q9SJF0 2xPhospho [T147(100); S150(100)]	3.63597	0.000996465
PAT24	NPTRPVVSP	Q52T38	1xPhospho [S8(100)]	Q52T38 1xPhospho [S619(100)]	3.62184	0.000669473
At5g65950	INLVDVGGGGLFSPR	F4JXM9	1xPhospho [S13(100)]	F4JXM9 1xPhospho [S825(100)]	3.57434	0.00146709
PDS5A	MLESISPR	B6EUB3-2	1xPhospho [S6(100)]	B6EUB3-2 1xPhospho [S1299(100)]	3.4716	0.04158
TRAF1A	AAPWNPPSPVQAKPEK	Q8RY18	1xPhospho [S8(100)]	Q8RY18 1xPhospho [S697(100)]	3.45453	0.0339353
At5g47540	STSLPDLR	Q9FGK3	1xPhospho [S3(100)]	Q9FGK3 1xPhospho [S31(100)]	3.42651	0.0326056
MYOB1	GIEFLSPR	F4HXQ7	1xPhospho [S6(100)]	F4HXQ7 1xPhospho [S834(100)]	3.4086	0.00235835
SNX1	NISGSMQSPR	Q9FG38	1xPhospho [S8(100)]	Q9FG38 1xPhospho [S16(100)]	3.36189	0.00246961
ZFN1	ASFIASPR	Q8GXX7	1xPhospho [S6(100)]	Q8GXX7 1xPhospho [S184(100)]	3.34003	0.00464714
NF-YC11	RKPISDEVNDSDEEYKK	Q9LHG0	1xPhospho [S11(100)]	Q9LHG0 1xPhospho [S122(100)]	3.3315	0.00371769
At3g55600	IEDEPRSPTSPQLR	Q6NKR3	2xPhospho [S7(100); T/S]	Q6NKR3 2xPhospho [S104(100); T/S]	3.31437	0.00721478
MCI2.1	SFSSVPSSPR	Q9FII8	1xPhospho [S8(99.6)]	Q9FII8 1xPhospho [S44(99.6)]	3.30527	0.00479455
MTE17.25	MDSPQSVVSPFK	Q5HZ03	1xAcetyl [N-Term]; 1xPhospho [S3(100)]	Q5HZ03 1xAcetyl [N-Term]; 1xPhospho [S3(100)]	3.17508	0.000540659
ALY3	AVSPHKDEESMSK	A0A1I9LMF3	1xPhospho [S3(100)]	A0A1I9LMF3 1xPhospho [S21(100)]	3.1617	0.0379452
UXS5	QTSPKPPPSPSPLR	Q9SN95	2xPhospho [S9(100); T/S]	Q9SN95 2xPhospho [S15(100); T/S]	3.1276	0.011792
At1g63640	HSIGASPNAR	A0A1P8ATA6	1xPhospho [S6(100)]	A0A1P8ATA6 1xPhospho [S862(100)]	3.10695	0.000578957
HSFA1B	QFLNTSTSPR	O81821	1xPhospho [T/S]	O81821 1xPhospho [T/S]	3.07717	0.0211162
At5g16730	SPKLPTPPEK	Q9LFE4	1xPhospho [S1(100)]	Q9LFE4 1xPhospho [S71(100)]	3.04567	0.000573742
BRM	HALSTGSFASTSSPR	Q6EVK6	1xPhospho [S13(99.7)]	Q6EVK6 1xPhospho [S356(99.7)]	3.03879	0.00769583
SEC31B	TTFVPSTPPALK	Q8L611; F4J109	1xPhospho [T7(99.5)]	Q8L611 1xPhospho [T881(99.5)]; F4J109 1xPhospho [T879(99.5)]	3.00647	0.033597
PUX8	SGSPEEEHASINPAER	F4JPR7	1xPhospho [S3(99.7)]	F4JPR7 1xPhospho [S328(99.7)]	3.00285	0.030049
HLB1	KDDDGNKTFTMR	Q9FHY8	1xOxidation [M11]; 1xPhospho [T8(100)]	Q9FHY8 1xPhospho [T144(100)]	2.92604	0.0157476
AHA2	ELSEIAEQAK	P20649; P19456	1xPhospho [S3(100)]	P20649 1xPhospho [S904(100)]; P19456 1xPhospho [S904(100)]	2.85589	0.00631679
EIN2	IEPMSPVEK	Q9S814	1xPhospho [S5(100)]	Q9S814 1xPhospho [S598(100)]	2.84722	0.0278674
GOS12	FTQGGYVDTGSPTVGSGR	O22151-1	1xPhospho [S/T/Y]	O22151-1 1xPhospho [S/T/Y]	2.81113	0.019149
SEC5B	ESQPMGSPVQARPR	A0A1P8AUR0	1xPhospho [S7(100)]	A0A1P8AUR0 1xPhospho [S1090(100)]	2.81017	0.0311397
WEB1	FSGSPVSTGTPK	O48724	2xPhospho [S4(100); T10(100)]	O48724 2xPhospho [S148(100); T154(100)]	2.77117	0.00350385
EXO70D3	WDSAATDGAR	Q9LJH9	1xPhospho [S3(100)]	Q9LJH9 1xPhospho [S27(100)]	2.77024	0.0449211
IQD14	ITPHSVPSPRPSSPR	Q8LPG9	2xPhospho [S8(100); S12(99.4)]	Q8LPG9 2xPhospho [S196(100); S200(99.4)]	2.76545	0.0159686
DBP	ALAVVEKPIEEHTPKK	O80837	1xPhospho [T13(100)]	O80837 1xPhospho [T58(100)]	2.74259	0.0191965
At4g29440	LSPEAKPLTK	F4JNM2	1xPhospho [S2(100)]	F4JNM2 1xPhospho [S888(100)]	2.70326	0.0388382
At3g54760	VSFAERPSFK	F4JE18	1xPhospho [S8(100)]	F4JE18 1xPhospho [S487(100)]	2.6606	0.0079853
SEC5B	KPTRGSEDAISDDK	A0A1P8AUR0	1xPhospho [T3(99.5)]	A0A1P8AUR0 1xPhospho [T1007(99.5)]	2.57019	0.0165704
LARP1C	ISGNHGSPTASVAQSPR	Q94K80	1xPhospho [S15(100)]	Q94K80 1xPhospho [S33(100)]	2.56031	0.0195162
MAH20.13	GGSTANLVAK	Q9FNN1	1xPhospho [S3(100)]	Q9FNN1 1xPhospho [S406(100)]	2.48721	0.00651507
At2g27140	ENPNLPSPSAK	Q9ZVC6	1xPhospho [S7(100)]	Q9ZVC6 1xPhospho [S129(100)]	2.42043	0.000113727
SPS1	SSPSLLLR	Q94BT0	1xPhospho [S]	Q94BT0 1xPhospho [S]	2.41001	0.028407
SPI	DAIISSPK	A0A1P8AT16	1xPhospho [S6(99.5)]	A0A1P8AT16 1xPhospho [S668(99.5)]	2.33727	0.0480466
PATL1	TFGSIITSPR	Q56ZI2; Q56WK6	1xPhospho [S8(100)]	Q56ZI2 1xPhospho [S536(100)]; Q56WK6 1xPhospho [S428(100)]	2.31064	0.0295593
At2g41900	FTDSALASAVFSPTHK	P93755	1xPhospho [S12(100)]	P93755 1xPhospho [S510(100)]	2.21065	0.0131867
CLMP1	VVLKPVSHSPK	O48802	1xPhospho [S9(100)]	O48802 1xPhospho [S263(100)]	2.17438	0.0459249
AVT1C	LSSQGLLSPIPSR	F4IUW3	2xPhospho [S3(99.2); S8(100)]	F4IUW3 2xPhospho [S127(99.2); S132(100)]	2.14732	0.0442859
HLB1	NLSGKAETMSTNVER	Q9FHY8	1xPhospho [S3(100)]	Q9FHY8 1xPhospho [S479(100)]	2.07387	0.00656801
BIG3	RNPPLSPQGGK	Q9LPC5	1xPhospho [S6(100)]	Q9LPC5 1xPhospho [S1307(100)]	2.07235	0.00557204
BOR3	RVVSFQNPR	Q93Z13	1xPhospho [S4(100)]	Q93Z13 1xPhospho [S675(100)]	2.00536	0.0461718
At5g66950	QKSPLLVR	Q9FGD5	1xPhospho [S3(100)]	Q9FGD5 1xPhospho [S519(100)]	-2.08202	0.0309229
At5g58300	SPVQSPSRDDMVDLPR	Q9LVM0	1xPhospho [S5(100)]	Q9LVM0 1xPhospho [S558(100)]	-2.13235	0.0402931
At1g72410	LSSDVSSSEKPILR	F4IDB3	1xPhospho [S3(100)]	F4IDB3 1xPhospho [S309(100)]	-2.15122	0.00834112
ABCB6	MAKSPSLQR	A0A1P8AZ84	1xPhospho [S4(100)]	A0A1P8AZ84 1xPhospho [S511(100)]	-2.21105	0.0266737
XI-I	TLITSPER	A0A1P8B454	1xPhospho [S5(100)]	A0A1P8B454 1xPhospho [S1061(100)]	-2.21409	0.0189424
DTA4	APPPSPVASSR	Q9CA84	1xPhospho [S5(100)]	Q9CA84 1xPhospho [S14(100)]	-2.42599	0.016644
WLIN2A	TPSRLAGMFSGTQDK	O04193	1xOxidation [M8]; 1xPhospho [S3(100)]	O04193 1xPhospho [S96(100)]	-2.50446	0.0111434
At2g33435	AASPPNLSSEK	F4IVU7	1xPhospho [S3(100)]	F4IVU7 1xPhospho [S793(100)]	-2.53041	0.0119292
MSL9	FSGSVHKPPK	Q84M97	1xPhospho [S4(100)]	Q84M97 1xPhospho [S65(100)]	-2.64093	0.0041981
DRP2A	AAAASSYSDNSGTESSPR	Q9SE83	1xPhospho [S16(99.7)]	Q9SE83 1xPhospho [S837(99.7)]	-2.68336	0.0329377
SCL30	SRSVEVSPR	Q8L3X8	1xPhospho [S3(100)]	Q8L3X8 1xPhospho [S256(100)]	-2.75463	0.045586
ABCG29	RSGSTIDDHDEEALK	Q94A18	1xPhospho [S2(99.4)]	Q94A18 1xPhospho [S28(99.4)]	-2.8827	0.047044
TRAF1B	STAVLSSPR	A8MQL1	1xPhospho [S6(100)]	A8MQL1 1xPhospho [S716(100)]	-3.01002	0.0255188
DAW1	SSPSLPKETVVK	Q0WQ40	1xPhospho [S4(100)]	Q0WQ40 1xPhospho [S387(100)]	-3.047	0.00931521
At5g25590	AISLPSMAVR	Q8RWW9	1xOxidation [M7]; 1xPhospho [S3(100)]	Q8RWW9 1xPhospho [S119(100)]	-3.09458	0.0135342
MPK8	HHASLPR	Q9LM33	1xPhospho [S4(100)]	Q9LM33 1xPhospho [S495(100)]	-3.11841	0.00852813
At4g39680	VPEAQITNSATPTTTPR	O65655	1xPhospho [T11(100)]	O65655 1xPhospho [T417(100)]	-3.25419	0.00119151
MAG5	SVSEPDFSR	Q9FGK9	1xPhospho [S3(100)]	Q9FGK9 1xPhospho [S1030(100)]	-3.35163	0.00204448
TIF4A-3	AQACVGGTSVR	Q9CAI7	1xCarbamidomethyl [C4]; 1xPhospho [T/S]	Q9CAI7 1xPhospho [T/S]	-3.41678	0.0220712
NTMC2T6.1	IGSMFHR	Q93XX4	1xOxidation [M4]; 1xPhospho [S3(100)]	Q93XX4 1xPhospho [S524(100)]	-4.47294	0.0164482
PDS5E	NVEPSSSPEVR	Q9S9P0	1xPhospho [S7(100)]	Q9S9P0 1xPhospho [S667(100)]	-4.70875	0.0017874
TOP1A	ISASPTSVK	P30181	1xPhospho [S4(100)]	P30181 1xPhospho [S247(100)]	-4.89955	0.00969715
ARP8	SNSGKDLVNHQR	Q9FKT0	1xPhospho [S3(100)]	Q9FKT0 1xPhospho [S16(100)]	-5.13762	0.00196079
BZIP68	GSLGSLNMIIGK	Q84LG2	1xOxidation [M8]; 1xPhospho [S2(100)]	Q84LG2 1xPhospho [S156(100)]	-5.4608	0.00984266
At1g15400	RQGSSGIVFDDR	Q9XI29	1xPhospho [S4(100)]	Q9XI29 1xPhospho [S16(100)]	-6.36974	0.000255025
At5g35180	VSFSGDLNHSGSHSGSHSR	B3H5W6	1xPhospho [S12(99.3)]	B3H5W6 1xPhospho [S38(99.3)]	-7.27819	0.00171009
At1g31870	DLHGSPVSDVKK	Q9C6S8	1xPhospho [S5(100)]	Q9C6S8 1xPhospho [S244(100)]	-7.30823	0.0289581
DBR4	VVMTPDTPSK	Q8H1D4	1xOxidation [M3]; 1xPhospho [T7(100)]	Q8H1D4 1xPhospho [T194(100)]	-9.17807	0.00426182
At3g26560	MSSPERWEAK	Q38953	1xOxidation [M1]; 1xPhospho [S3(100)]	Q38953 1xPhospho [S347(100)]	-11.6049	0.00602888
C7A10.260	LLGVEDEHPSKGR	O23176	1xPhospho [S10(100)]	O23176 1xPhospho [S653(100)]	-13.9517	0.0107859
ELF5A-1	MSDEEHHFESSDAGASK	Q9XI91	1xMet-loss+Acetyl [N-Term]; 1xPhospho [S2(100)]	Q9XI91 1xMet-loss+Acetyl [N-Term]; 1xPhospho [S2(100)]	-14.944	0.000218777
At1g21630	FDSFNSNNNDAFSLSR	A0A1P8AQ08	1xPhospho [S3(100)]	A0A1P8AQ08 1xPhospho [S1083(100)]	-14.9945	0.00171091
At1g03350	SESVIETYR	Q9ZVT6	1xPhospho [S3(100)]	Q9ZVT6 1xPhospho [S64(100)]	-15.3968	0.000476408
PUX8	RAASGSLAPPNADR	F4JPR7	1xPhospho [S4(100)]	F4JPR7 1xPhospho [S313(100)]	-15.9268	0.00107117
T8B10_40	SLNLAAESSR	Q9M221	1xPhospho [S1(100)]	Q9M221 1xPhospho [S425(100)]	-23.4419	0.00016275
SCD2	QLGGIGGFSTVK	Q8RWD5	1xPhospho [S9(99.6)]	Q8RWD5 1xPhospho [S44(99.6)]	-31.3371	0.0100575
At1g60890	SLSELTTTSGLTR	F4HRM3	1xPhospho [S3(100)]	F4HRM3 1xPhospho [S253(100)]	-32.6162	0.0319075
At2g25430	KVVTPLREMTPER	Q8LF20	1xOxidation [M9]; 1xPhospho [T4(100)]	Q8LF20 1xPhospho [T244(100)]	-34.3642	0.00348421
RAF11	TGAASFR	F4HVH9	1xPhospho [S5(100)]	F4HVH9 1xPhospho [S69(100)]	-68.1345	0.00321602
At1g19990	KEVQKSPSEALSNK	F4HR02	1xPhospho [S6(100)]	F4HR02 1xPhospho [S205(100)]	-85.4801	0.0245909
TOR1	LSASEQLGSEK	Q9T041	1xPhospho [S9(100)]	Q9T041 1xPhospho [S345(100)]	-118.621	0.000991938
At4g39150	ENSLRHEEETGVK	Q9T024	1xPhospho [S3(100)]	Q9T024 1xPhospho [S324(100)]	-133.707	0.0280627
NPSN13	ELKDEEARNSPEVNK	Q9LRP1	1xPhospho [S10(100)]	Q9LRP1 1xPhospho [S74(100)]	-184.991	0.0112721
At4g30780	KDSFSDLLLHLPR	Q9SUG8	1xPhospho [S]	Q9SUG8 1xPhospho [S]	-194.485	2.41137e-05
MEF14	HRPSLTR	Q9LW33	1xPhospho [S4(100)]	Q9LW33 1xPhospho [S293(100)]	-298.01	9.95756e-05
DEK1	VKSPVTPVSERPIR	Q9SMM8	1xPhospho [S3(100)]	Q9SMM8 1xPhospho [S52(100)]	-1274.52	1.86892e-05
Alteration of protein phosphorylation 15 min after 10 µM CT treatment in root tissue of cork1-2 HO compared to SWT. SWT/HO: segregated wild-type/homozygous mutant from the cross to aequorin wild-type. Numbers between brackets indicate the probability of the modification on the amino acid residue. Calculation for the corrected fold change and the ratio-adjusted p-value is described in the Material…
Gene Name	Peptide Sequence	Uniprot Protein Accessions	Modifications in peptide	Modifications in Proteins	Corrected Fold Change	Ratio-adjusted p-value
At2g29020	SSSQQEQHEQIYHQNSHLGSFNFAK	O81071	1xPhospho [S/Y]	O81071 1xPhospho [S/Y]	85675.9	0.000383139
At1g63850	SPGNQFNDPNSSDVK	Q9CAJ9	1xPhospho [S1(100)]	Q9CAJ9 1xPhospho [S130(100)]	2761.52	0.000180203
PIN2	ASNLTGVEIYSVQSSREPTPR	Q9LU77	2xPhospho [S/T/Y]	Q9LU77 2xPhospho [S/T/Y]	1069.86	7.97584e-06
EIF4A1	MAGSAPEGTQFDAR	F4JEL5	1xMet-loss+Acetyl [N-Term]; 1xPhospho [S4(100)]	F4JEL5 1xMet-loss+Acetyl [N-Term]; 1xPhospho [S4(100)]	973.718	8.92314e-05
CMS1	ALAIEPMSPPTTSAGQSSDASVQSK	Q0KKQ1	1xOxidation [M7]; 1xPhospho [S8(98.4)]	Q0KKQ1 1xPhospho [S925(98.4)]	925.523	0.000152871
T16K5.150	EVQVVDKPVIEERPAPAYHDKPVQSLVTGSSPR	Q9M2X8	1xPhospho [S/Y/T]	Q9M2X8 1xPhospho [S/Y/T]	705.046	0.00351336
T22D6_180	SKPIEPLGSFKEDTCTER	Q9LEY3	1xCarbamidomethyl [C15]; 1xPhospho [S9(100)]	Q9LEY3 1xPhospho [S140(100)]	694.075	0.00190783
PIP2-6	DELTEEESLSGK	Q9ZV07	1xPhospho [S8(100)]	Q9ZV07 1xPhospho [S11(100)]	613.911	0.000525723
PUB4	VSNKSHDWDASSSETGKPSFSSR	F4ILG6	1xPhospho [S5(100)]	F4ILG6 1xPhospho [S345(100)]	609.426	0.00180968
ZAR1	LANIAGGSSPTIQSNR	Q9ZU46	1xPhospho [S9(100)]	Q9ZU46 1xPhospho [S564(100)]	541.08	0.00178027
At3g27550	RPNDSDDDDDDGELDSEDDEIPK	A0A1I9LTS8	2xPhospho [S5(100); S16(100)]	A0A1I9LTS8 2xPhospho [S416(100); S427(100)]	475.711	0.0151117
ZDP	LVEQPGEPAKEDEDEESKKPASDEISEQK	Q84JE8	1xPhospho [S22(100)]	Q84JE8 1xPhospho [S308(100)]	453.525	0.0109147
COG5	MALPPSSPSPSSPSLQR	Q9C9V9	1xMet-loss+Acetyl [N-Term]; 1xPhospho [S]	Q9C9V9 1xMet-loss+Acetyl [N-Term]; 1xPhospho [S]	429.067	1.3342e-05
AHL13	LPFGGSMSPHQPQQHQYHHPQPQQQIDQK	Q940I0	1xOxidation [M7]; 1xPhospho [S/Y]	Q940I0 1xPhospho [S/Y]	413.336	0.000778389
MEX1	SINSESDSDSDFPHENQQGNPGLGK	Q9LF50	2xPhospho [S8(95.4); S10(95.4)]	Q9LF50 2xPhospho [S78(95.4); S80(95.4)]	409.879	0.00989642
EXO70F1	VLSALRDESMGGSSSGSPSYGQR	F4K8Y6	1xPhospho [S17(100)]	F4K8Y6 1xPhospho [S574(100)]	408.158	0.000303097
MAP65-2	KQQEQPHTDQESAFGSKPSPARPVSAK	Q8LEG3	1xPhospho [S25(100)]	Q8LEG3 1xPhospho [S509(100)]	405.798	0.00170546
At2g48060/At2g48040/At2g48050	MNSDSNFGVASPR	F4IN58	1xPhospho [S3(100)]	F4IN58 1xPhospho [S1399(100)]	387.484	0.00069318
At2g32450	DNNVPVSYSGNGIPTK	Q8S8L9	1xPhospho [S9(99.5)]	Q8S8L9 1xPhospho [S562(99.5)]	380.205	3.81096e-05
At1g13360	VRDESFDEAVLDSPEVKR	F4HQS0	1xPhospho [S13(100)]	F4HQS0 1xPhospho [S31(100)]	371.104	0.0035757
At4g12770	SHLRPPGNISGSQSPVESSGLYHSK	Q0WQ57	1xPhospho [S14(100)]	Q0WQ57 1xPhospho [S311(100)]	358.97	0.000397717
EXA1	IRPAGSREDMTFGAEESK	Q9FMM3	1xPhospho [S6(100)]	Q9FMM3 1xPhospho [S390(100)]	357.582	0.0054299
At3g59020	AEEEEEDEDGDDDDMDEFQTDDEDEDGDDENPDETDGSTLRK	F4J738	1xOxidation [M15]; 1xPhospho [T20(100)]	F4J738 1xPhospho [T908(100)]	337.408	0.00463408
RD29A	SHELDLKNESDIDKDVPTGFDGEPDFLAK	Q06738	1xPhospho [S10(100)]	Q06738 1xPhospho [S412(100)]	329.576	0.0150461
At1g34220	FHSMEKPQFDHQNSSGSNYDDLTPQR	Q9XIC8	1xPhospho [S/Y/T]	Q9XIC8 1xPhospho [S/Y/T]	313.148	0.0221663
MPI7.8	LHHDVAEIVLGSGETHHEQSDMMEGETSDKGK	Q9FKN5	1xPhospho [S28(99.6)]	Q9FKN5 1xPhospho [S645(99.6)]	302.522	0.00234196
At3g61260	ALTVVEKPVEEPAPAKPASASLDRDVK	Q9M2D8	1xPhospho [S/T]	Q9M2D8 1xPhospho [S/T]	294.755	0.00523447
At5g55860	NSTSSESGSQSITLSQEEFK	Q9LVQ4	1xPhospho [S2(100)]	Q9LVQ4 1xPhospho [S468(100)]	279.187	0.000302761
EXA1	IRPAGSREDMTFGAEESK	Q9FMM3	1xOxidation [M10]; 1xPhospho [S6(100)]	Q9FMM3 1xPhospho [S390(100)]	272.688	0.00889439
SEC5A	LITESSGSPSK	Q8S3U9	2xPhospho [S6(100); S8(99.4)]	Q8S3U9 2xPhospho [S208(100); S210(99.4)]	263.179	0.00221292
At4g15240	LDSLSPEMLFPAK	F4JJF6	1xOxidation [M8]; 1xPhospho [S3(100)]	F4JJF6 1xPhospho [S19(100)]	242.655	0.000350092
TPK5	LLLHHQDLEQSVQDDKEDQDSDSDETNR	Q9S6Z8	1xPhospho [S21(100)]	Q9S6Z8 1xPhospho [S69(100)]	242.576	9.33372e-07
EXA1	IRPAGSREDMTFGAEESKDESGETR	Q9FMM3	1xOxidation [M10]; 1xPhospho [S6(99.5)]	Q9FMM3 1xPhospho [S390(99.5)]	241.978	0.0139875
At5g62820	TASSNSEAQSYNESPHSPLR	Q501G6	1xPhospho [S/T/Y]	Q501G6 1xPhospho [S/T/Y]	239.508	0.0355146
PUM5	FEQLFGEESEVSEEGTEG	A0A178VL84	1xPhospho [S12(99.4)]	A0A178VL84 1xPhospho [S943(99.4)]	232.639	4.946e-05
DEK1	GEEIDGEKVKSPVTPVSERPIR	Q9SMM8	1xPhospho [S11(100)]	Q9SMM8 1xPhospho [S52(100)]	230.741	0.026017
MAP65-4	KPLSPVTSNILNSPEDHHK	Q9LZY0	2xPhospho [S4(100); S13(100)]	Q9LZY0 2xPhospho [S596(100); S605(100)]	223.222	8.89802e-05
IQD2	HSIAGSSVRDDESLAGSPALPSYMVPTK	Q93ZH7	1xPhospho [S13(99.1)]	Q93ZH7 1xPhospho [S381(99.1)]	202.664	0.000100656
At4g22670	IPTGVHEEDKDTKPRSFVVEESDDDMDETEEVKPK	Q93YR3	2xPhospho [T12(50.2); S22(99.2)]	Q93YR3 2xPhospho [T53(50.2); S63(99.2)]	189.1	0.0010369
At1g32760	KENSDPNLKNPNDYEVLKPLDPK	Q9LPI8	1xPhospho [S4(100)]	Q9LPI8 1xPhospho [S128(100)]	187.767	0.00132129
PIN1	FHYQSGGSGGGGGAHYPAPNPGMFSPNTGGGGGTAAK	Q9C6B8	1xPhospho [S25(100)]	Q9C6B8 1xPhospho [S337(100)]	186.751	0.00196752
F3C22_110	SIDGGEPVLPGLGGMTR	Q9LXJ3	1xPhospho [S1(100)]	Q9LXJ3 1xPhospho [S260(100)]	175.508	0.00159639
DEK3	SLAHSDDESEEEKEEEEKQEEEK	Q9SUA1	1xPhospho [S9(99.3)]	Q9SUA1 1xPhospho [S523(99.3)]	175.378	0.000385549
TRO	LDVVAMDVDQPGSDLK	Q9C8J7	1xPhospho [S13(100)]	Q9C8J7 1xPhospho [S120(100)]	170.151	0.00163241
SNF4	TADPSQEAVPRMSGVDLELSR	Q944A6	1xOxidation [M12]; 1xPhospho [S13(100)]	Q944A6 1xPhospho [S142(100)]	168.826	0.00729774
IQD31	VHNPVVESSIQPQRSPR	Q8L4D8	1xPhospho [S15(100)]	Q8L4D8 1xPhospho [S356(100)]	153.179	2.45262e-06
UBC23	SVDSSSSDYTVENVYK	Q9ZVX1	1xPhospho [S1(100)]	Q9ZVX1 1xPhospho [S744(100)]	150.439	0.000323871
At3g48060	GRSPAQSVSGGSLEDPAPVNSR	F4JCS8; A0A1I9LTA1	2xPhospho [S3(100); S7(100)]	F4JCS8 2xPhospho [S631(100); S635(100)]; A0A1I9LTA1 2xPhospho [S631(100); S635(100)]	150.354	1.21276e-05
At5g27990	VSNGDDEESDDEDDDQTTDMMVDASNQK	Q8L9R4	1xOxidation [M20]; 1xPhospho [S9(99.2)]	Q8L9R4 1xPhospho [S137(99.2)]	148.979	7.39288e-05
At4g30780	KDSFSDLLLHLPR	Q9SUG8	1xPhospho [S]	Q9SUG8 1xPhospho [S]	146.248	1.83585e-06
At1g27540	RTSSFPDIEAVQGCSTLNLLPK	Q9SXC7	1xCarbamidomethyl [C14]; 1xPhospho [S4(98.6)]	Q9SXC7 1xPhospho [S11(98.6)]	142.955	9.61269e-06
ECT2	KESATAESASKESPAAVQTSSDVK	Q9LJE5	1xPhospho [S13(99.6)]	Q9LJE5 1xPhospho [S636(99.6)]	142.12	0.0249954
PDP2	EISPSTTLSSPHAASVTK	Q9SF36	1xPhospho [S3(100)]	Q9SF36 1xPhospho [S606(100)]	140.281	0.00470378
NIA1	ETEVITTVVDSYDDSSSDDEDESHNR	P11832	2xPhospho [T2(100); T/S/Y]	P11832 2xPhospho [T54(100); T/S/Y]	137.178	0.00499818
DELTA-ADR	IRDQQEATSSSSPPHEASSLLAEHR	Q9C744	1xPhospho [S/T]	Q9C744 1xPhospho [S/T]	131.634	0.0100251
GIS3	TNLSSVSPERGEFPAGSSGR	Q9C9H1	1xPhospho [S7(99.1)]	Q9C9H1 1xPhospho [S41(99.1)]	127.13	0.009512
RLT2	TELGLPLTPSLPEEMKDEK	Q9FFH1	1xPhospho [T8(99.6)]	Q9FFH1 1xPhospho [T859(99.6)]	125.421	0.00171419
SNL2	GESYEQSPITGGGSIGEGGINTQK	Q9LFQ3	1xPhospho [S3(98.9)]	Q9LFQ3 1xPhospho [S26(98.9)]	125.2	0.00220085
At4g27870	MGSAAELTEPTTGTEK	A0A1P8B475	1xMet-loss [N-Term]; 1xPhospho [S3(100)]	A0A1P8B475 1xMet-loss [N-Term]; 1xPhospho [S3(100)]	123.368	0.000961755
At2g15860	LEGASEESLLSQGLK	Q8L4R9	1xPhospho [S5(100)]	Q8L4R9 1xPhospho [S128(100)]	123.261	1.38537e-07
HDA19	RWDPDSDMDVDDDRKPIPSR	O22446	1xOxidation [M8]; 1xPhospho [S6(100)]	O22446 1xPhospho [S416(100)]	118.875	0.00426317
AGD5	SGPGYEHGHSSSPVNLFEER	Q9FL69	1xPhospho [S12(99.3)]	Q9FL69 1xPhospho [S157(99.3)]	118.079	0.00501989
CYP63	NFSPGDVSDR	Q9LY75	2xPhospho [S3(100); S8(100)]	Q9LY75 2xPhospho [S199(100); S204(100)]	111.779	0.0273532
CIP4	VQPSSSGTSQLQSR	Q9FHU3	2xPhospho [S9(99.6); S/T]	Q9FHU3 2xPhospho [S708(99.6); S/T]	111.354	5.7134e-06
RRP5	AQPLSEDNTSMECDPINDPK	F4J8K6	1xCarbamidomethyl [C13]; 1xPhospho [S5(100)]	F4J8K6 1xPhospho [S1545(100)]	110.563	0.000336359
IKU1	SIVQQLTGSPSR	O82170	1xPhospho [S9(99.7)]	O82170 1xPhospho [S65(99.7)]	105.244	0.0017266
WRKY4	REQHEAVSQATTTEHLSEASDGEEVGNGETDVR	Q9XI90	1xPhospho [T/S]		98.0585	0.00388748
TPLATE	IEEESENEEEEEGEEEDDDEEVKEK	F4J8D3	1xPhospho [S5(100)]	F4J8D3 1xPhospho [S1100(100)]	96.9552	0.000358502
POT13	HANVSLIPNQLPSDARISGFGLK	Q8LPL8	1xPhospho [S18(100)]	Q8LPL8 1xPhospho [S204(100)]	96.5845	0.000659208
At2g20330	TIFAKSDDEEEEGDTKK	Q9SK69	1xPhospho [S6(100)]	Q9SK69 1xPhospho [S637(100)]	95.3597	0.00722158
KEG	HLQEIPRSPSASPDNGIAK	F4K3Z6	1xPhospho [S8(99.3)]	F4K3Z6 1xPhospho [S436(99.3)]	89.5157	0.000856221
At1g16860	MSGSLASAGSVSMK	Q9FZ45	2xOxidation [M1; M13]; 1xPhospho [S2(100)]	Q9FZ45 1xPhospho [S95(100)]	89.4082	0.0171815
MEE6.17	LPVPVAVQAQSSSPR	Q8GXK6	1xPhospho [S]	Q8GXK6 1xPhospho [S]	88.9787	0.000139798
WRKY4	REQHEAVSQATTTEHLSEASDGEEVGNGETDVR	Q9XI90	2xPhospho [S20(99.4); T/S]	Q9XI90 2xPhospho [S349(99.4); T/S]	88.571	0.0219558
RBP47B'	TSSLTSQLGK	Q8VXZ9	1xPhospho [S3(100)]	Q8VXZ9 1xPhospho [S418(100)]	85.5627	0.00631396
RTNLB6	IHDHDSSSSSDSEHEKPESPSALK	Q6DBN4	1xPhospho [S7(99)]	Q6DBN4 1xPhospho [S29(99)]	84.4021	0.00696732
At1g69070	RMQETEELSDGDEEIGGEESTK	A0A178W3G2	1xOxidation [M2]; 1xPhospho [S9(100)]	A0A178W3G2 1xPhospho [S305(100)]	84.391	0.00459959
At5g15880	TNSDREFTSDHEVDGHSYLPYSSATR	Q9LFT2	1xPhospho [S/T/Y]	Q9LFT2 1xPhospho [S/T/Y]	83.2149	0.0101653
At5g11970	SKSWGITDPELQRK	Q9LYH6	1xPhospho [S3(99.4)]	Q9LYH6 1xPhospho [S56(99.4)]	81.3969	0.00468768
At1g62050	FLYSATAGEEDHSDGEKPDAR	Q94CF4	1xPhospho [S13(98.2)]	Q94CF4 1xPhospho [S549(98.2)]	80.2994	0.00075505
At4g39150	ENSLRHEEETGVK	Q9T024	1xPhospho [S3(100)]	Q9T024 1xPhospho [S324(100)]	80.2945	0.00454969
At2g20320	NSEDNELQSPR	F4IUH2	1xPhospho [S9(100)]	F4IUH2 1xPhospho [S210(100)]	78.5706	0.00113033
MORC4	DTEKDTEDRESSPEFDPK	F4KAF2	2xPhospho [S11(97.5); S12(97.5)]	F4KAF2 2xPhospho [S572(97.5); S573(97.5)]	73.3902	0.0284481
PIN2	TSNFDEEVMK	Q9LU77	1xOxidation [M9]; 1xPhospho [S2(99.5)]	Q9LU77 1xPhospho [S310(99.5)]	72.8686	0.00451497
ARR1	GGGGGAAVSGGEDAVDDNSSSVNEGNNWR	Q940D0	1xPhospho [S9(100)]	Q940D0 1xPhospho [S190(100)]	72.7276	0.00164898
At2g29660	VSSSSGSSLSSSWTYLK	O82389	1xPhospho [S3(99.5)]	O82389 1xPhospho [S47(99.5)]	71.946	0.0238721
At1g21630	TVNYDSHDETDSVSSVNPDNGKDKDHGK	A0A1P8AQ08	1xPhospho [Y/S/T]		71.3461	6.25664e-07
At2g24550	GTLDSFSSSLEDSLPIK	Q945P6	1xPhospho [S9(100)]	Q945P6 1xPhospho [S100(100)]	68.7568	0.00204063
BZR1	ISNSCPVTPPVSSPTSK	Q8S307	1xCarbamidomethyl [C5]; 2xPhospho [S4(99.4); S/T]	Q8S307 2xPhospho [S173(99.4); S/T]	65.238	2.74058e-06
CAMTA5	ETHEVHAAPATPGNSYSSSITDHLSPK	O23463	1xPhospho [S25(100)]	O23463 1xPhospho [S168(100)]	64.0885	0.0152403
At2g26730	GSEGQTPPGESRTPPRSVTP	O48788	2xPhospho [T19(99); S/T]	O48788 2xPhospho [T657(99); S/T]	62.8618	0.000586782
SCAMP3	GVPPASNSRLSPLPPEPVGFDYGR	Q9M5P2	1xPhospho [S/Y]	Q9M5P2 1xPhospho [S/Y]	61.3734	0.00221324
RPP0C	KEESDEEDYEGGFGLFDEE	P57691	1xPhospho [S4(100)]	P57691 1xPhospho [S308(100)]	60.8461	0.00073711
MPO12.160	NLPVETSDADNTLSSQLVSETK	F4KHD5	1xPhospho [T12(97.1)]	F4KHD5 1xPhospho [T1868(97.1)]	57.8099	0.000137528
At5g62820	RTASSNSEAQSYNESPHSPLR	Q501G6	2xPhospho [S18(100); T/S/Y]	Q501G6 2xPhospho [S22(100); T/S/Y]	56.7944	0.0399345
At3g02880	LIEEVSHSSGSPNPVSD	Q9M8T0	2xPhospho [S11(100); S16(100)]	Q9M8T0 2xPhospho [S621(100); S626(100)]	53.5582	2.30127e-05
T2J15.12	RAPEEDEEDSGDEDDDRPPKR	Q9C7Y9	1xPhospho [S10(100)]	Q9C7Y9 1xPhospho [S187(100)]	53.3791	0.00399378
At2g25430	SYGDMTEMGGGGGGGGRDEK	Q8LF20	2xOxidation [M5; M8]; 1xPhospho [S1(100)]	Q8LF20 1xPhospho [S221(100)]	52.4027	0.0276732
At3g01160	NDASDDEDEEEEEDEDVINQK	Q9MAC6	1xPhospho [S4(100)]	Q9MAC6 1xPhospho [S265(100)]	48.5229	0.0290441
PBS1	FDLEGSEKEDSPRETAR	Q9FE20	1xPhospho [S11(100)]	Q9FE20 1xPhospho [S410(100)]	46.3128	0.0206804
At5g65910	LDEEDEDDDKHLNQQPSESVSDSQSPR	Q9FHP0	1xPhospho [S25(100)]	Q9FHP0 1xPhospho [S38(100)]	44.2347	0.00220573
At5g14720	TQAALISDDDTSHAEEPDFNQK	Q84WU5	2xPhospho [T/S]	Q84WU5 2xPhospho [T/S]	44.024	0.000915333
CYP95	RSLSRSPIQLSR	Q8RWY7	3xPhospho [S2(100); S4(100); S6(100)]	Q8RWY7 3xPhospho [S534(100); S536(100); S538(100)]	42.3145	0.0363453
SNL2	AKGSDSVEDVVETQHQR	Q9LFQ3	1xPhospho [S/T]	Q9LFQ3 1xPhospho [S/T]	42.2695	0.0127236
CYP705A27	SLLFGSFGFVSAPYGDYWR	F4I6I6	1xPhospho [S11(99.1)]	F4I6I6 1xPhospho [S131(99.1)]	41.5755	0.0138945
At1g45688	TDSEVTSLAASSPARSPR	Q9C636	3xPhospho [S11(94.7); S12(94.7); S16(99.9)]	Q9C636 3xPhospho [S15(94.7); S16(94.7); S20(99.9)]	41.4955	9.6838e-07
At3g01160	EEEIHGPVIDGDKKNDASDDEDEEEEEDEDVINQK	Q9MAC6	1xPhospho [S18(100)]	Q9MAC6 1xPhospho [S265(100)]	40.74	0.012646
PTEN2A	TPEETSAANSSPVDGSASVPGPDKETENPDKDDVFSDNEGDSTGPTK	Q9LT75	1xPhospho [S36(100)]	Q9LT75 1xPhospho [S509(100)]	39.4947	0.00635028
CYP63	VDNADQHANLDDSVKSR	Q9LY75	1xPhospho [S16(100)]	Q9LY75 1xPhospho [S340(100)]	38.9747	0.0126328
APUM24	TKDTDGNEIGEETKDEQEDTVAEHSDHEENVTAMGGK	Q9LRZ3	1xOxidation [M34]; 1xPhospho [S25(100)]	Q9LRZ3 1xPhospho [S460(100)]	37.7876	0.00488119
JMJ14	GESSLEPDSTPSSPK	Q8GUI6	1xPhospho [S12(99.5)]	Q8GUI6 1xPhospho [S35(99.5)]	37.7771	0.0045776
T8B10_40	SLNLAAESSR	Q9M221	1xPhospho [S1(100)]	Q9M221 1xPhospho [S425(100)]	35.5753	0.00907087
At1g78880	QNSGPIPILPTTGLITSGPITSGPLNSSGAPR	Q9ZVA7	3xPhospho [S3(100); S17(98.7); S22(100)]	Q9ZVA7 3xPhospho [S131(100); S145(98.7); S150(100)]	34.8528	0.000651908
At1g72790	MASDISISSDEPDDPDVAQSAGSK	Q9CAJ1	1xOxidation [M1]; 1xPhospho [S3(100)]	Q9CAJ1 1xPhospho [S476(100)]	34.1108	0.0381004
At3g27700	LDTASDSGAAIASPK	Q9LVX1	1xPhospho [S13(100)]	Q9LVX1 1xPhospho [S657(100)]	33.3995	0.00422503
UPL2	ASDNSVSASSSTAERESDEDSSNALAVR	Q8H0T4	1xPhospho [S17(100)]	Q8H0T4 1xPhospho [S908(100)]	33.0856	0.0107204
MPI7.8	LHHDVAEIVLGSGETHHEQSDMMEGETSDKGK	Q9FKN5	1xOxidation [M]; 1xPhospho [T/S]	Q9FKN5 1xPhospho [T/S]	32.2392	0.00486356
ARABIDOPSIS IAP-LIKE PROTEIN	RSLDDGGSTVDRPYLR	Q9SHI0	1xPhospho [S2(100)]	Q9SHI0 1xPhospho [S485(100)]	31.014	0.00766676
PECT1	YYEQKSFVSGD	Q9ZVI9	1xPhospho [S6(100)]	Q9ZVI9 1xPhospho [S416(100)]	29.3994	0.0333358
ATPI4K ALPHA	LSSVGSVESK	A0A1P8AWA3	1xPhospho [S6(99.5)]	A0A1P8AWA3 1xPhospho [S582(99.5)]	29.1274	0.0018894
MUG7	ESSGGSAVTVTPPPTR	Q9M9L2	1xPhospho [S2(99.1)]	Q9M9L2 1xPhospho [S720(99.1)]	27.1112	0.000713572
MUL3.6	RSEPEETKEETEDDDEESK	Q9LU74	1xPhospho [T11(100)]	Q9LU74 1xPhospho [T189(100)]	26.9046	0.000959816
DDL	HDEGSNARGGSEEPNVEEDSVAR	Q8W4D8	1xPhospho [S11(99.6)]	Q8W4D8 1xPhospho [S133(99.6)]	25.0743	0.0347213
CIP4.1	GSTPVSELVDGQITSQDDERGEGR	F4JHQ0	1xPhospho [T/S]	F4JHQ0 1xPhospho [T/S]	25.0574	0.00481584
ABCB20	RQDSFEMRLPHLPK	Q9M3B9	1xOxidation [M7]; 1xPhospho [S4(100)]	Q9M3B9 1xPhospho [S747(100)]	24.3989	0.0030459
TAF6	LSVDSSENQSPQK	Q9MAU3	1xPhospho [S10(100)]	Q9MAU3 1xPhospho [S434(100)]	23.6349	0.00695623
MSL9	ASPSFNPLASPDSDAGIEK	Q84M97	3xPhospho [S2(100); S10(100); S13(100)]	Q84M97 3xPhospho [S28(100); S36(100); S39(100)]	23.5311	0.00627069
At3g05900	DETTSESGSALCPEK	F4J9K9	1xCarbamidomethyl [C12]; 1xPhospho [T/S]	F4J9K9 1xPhospho [T/S]	23.3058	0.00905473
MWD9.25	ISGQGFATSDFSPR	F4K9W2	1xPhospho [S12(100)]	F4K9W2 1xPhospho [S411(100)]	23.1513	0.0134763
PUX8	RAASGSLAPPNADR	F4JPR7	1xPhospho [S4(100)]	F4JPR7 1xPhospho [S313(100)]	22.0192	0.00336721
ARID3	RSFLLDDASDGNESGTEEDQSAFMK	Q940Y3	1xOxidation [M24]; 1xPhospho [S14(100)]	Q940Y3 1xPhospho [S491(100)]	21.9913	0.00632521
ELF5A-2	MSDDEHHFEASESGASK	Q93VP3	1xOxidation [M1]; 1xPhospho [S2(100)]	Q93VP3 1xPhospho [S2(100)]	21.9082	0.0420415
MPO12.160	TEEDENDDEDHEHKDDKTSPDSIVMVEAK	F4KHD5	1xOxidation [M25]; 1xPhospho [T/S]	F4KHD5 1xPhospho [T/S]	21.883	0.02883
MYOB7	NPSFTQPTGDVSGGR	Q9FG14	1xPhospho [S3(100)]	Q9FG14 1xPhospho [S257(100)]	21.2287	2.84108e-05
At1g21580	DSVFPCDSLSSSPR	A0A1P8AUH4	1xCarbamidomethyl [C6]; 1xPhospho [S]	A0A1P8AUH4 1xPhospho [S]	20.5952	0.000292922
ELF5A-1	MSDEEHHFESSDAGASK	Q9XI91	1xMet-loss+Acetyl [N-Term]; 1xPhospho [S2(100)]	Q9XI91 1xMet-loss+Acetyl [N-Term]; 1xPhospho [S2(100)]	20.0451	0.00019883
BZIP29	SVSVDSCFMEK	Q8H1F0	1xCarbamidomethyl [C7]; 1xOxidation [M9]; 1xPhospho [S3(100)]	Q8H1F0 1xPhospho [S321(100)]	19.9222	0.0170763
ENHANCED SILENCING PHENOTYPE 4	SEMSQSQNSPIDTGR	Q9M033	1xOxidation [M3]; 1xPhospho [S9(100)]	Q9M033 1xPhospho [S1337(100)]; 1xPhospho [S1352(100)]; 1xPhospho [S1367(100)]	19.6229	0.00631952
ARS1	KTEEESPSDEEDDEDSAVDWR	Q9M8S7	2xPhospho [S6(100); S8(100)]	Q9M8S7 2xPhospho [S294(100); S296(100)]	19.1957	0.0163762
HMGB3	SVSEVNDEDDAEDGSEEEEDDD	O49596; A0A1P8ATJ7	1xPhospho [S15(100)]	O49596 1xPhospho [S137(100)]; A0A1P8ATJ7 1xPhospho [S92(100)]	18.9192	0.0337464
At3g19650	KWDHDLFDEANKSPAK	Q9LJN1	1xPhospho [S13(100)]	Q9LJN1 1xPhospho [S283(100)]	18.7793	0.00315763
EIF4A1	MAGSAPEGTQFDAR	F4JEL5	1xMet-loss [N-Term]; 1xPhospho [S4(100)]	F4JEL5 1xMet-loss [N-Term]; 1xPhospho [S4(100)]	18.6274	0.000792256
RNU1	ERSRELSHEQPR	Q42404	1xPhospho [S3(100)]	Q42404 1xPhospho [S278(100)]	18.5368	0.0118601
PTEN2A	VMAADASVFSFGDEDDFESD	Q9LT75	1xOxidation [M2]; 1xPhospho [S19(100)]	Q9LT75 1xPhospho [S610(100)]	18.4577	1.28233e-05
UBP19	SDTESKPLEKEHSDTESNKPLEK	Q9SJA1	1xPhospho [S13(99.1)]	Q9SJA1 1xPhospho [S639(99.1)]	18.428	0.000952824
TULP3	SIRAESLPSGPSSAAQK	Q8VY21	1xPhospho [S1(99.5)]	Q8VY21 1xPhospho [S296(99.5)]	18.1176	0.017752
RTNLB5	IHHHDSSSSSESEYEKPDSPSAVK	O82352	1xPhospho [S19(100)]	O82352 1xPhospho [S41(100)]	18.0931	0.00172985
NRPA1	GIHNDVTGPIAGNETDNDDSVSGK	A0A1I9LME9	1xPhospho [T15(100)]	A0A1I9LME9 1xPhospho [T1313(100)]	17.8335	0.00749284
ABCB4	MSSIESFKQSSLRK	O80725	1xOxidation [M1]; 2xPhospho [S6(100); S11(99.4)]	O80725 2xPhospho [S646(100); S647(100)]	17.3332	3.89657e-06
At5g66950	QGTLPTVIEEDDSSET	Q9FGD5	1xPhospho [T16(99.2)]	Q9FGD5 1xPhospho [T870(99.2)]	16.5653	0.000100095
At1g16860	QNSGSIPILPATGLITSGPITSGPLNSSGAPR	Q9FZ45	3xPhospho [S3(100); S17(99.1); S22(100)]	Q9FZ45 3xPhospho [S137(100); S151(99.1); S156(100)]	16.3384	8.00265e-05
PBL15	NHLGPLPSFR	Q9SY91	1xPhospho [S8(100)]	Q9SY91 1xPhospho [S55(100)]	15.6951	0.00655736
At1g56220	RRSTSDAFEK	A0A1P8ASR5	1xPhospho [S3(100)]	A0A1P8ASR5 1xPhospho [S137(100)]	15.6578	0.00437497
RAP74	KSSGGDEEEGNVSDRGDEDEEEEASR	Q9SU25	1xPhospho [S13(100)]	Q9SU25 1xPhospho [S237(100)]	15.6282	0.00123846
At4g01090	SLRNDEPNYGSDSSSK	Q9M155	1xPhospho [S11(100)]	Q9M155 1xPhospho [S55(100)]	15.608	0.000909405
At2g40290	LDNEEMSGDEDSGDEEEDTGMGEVDLDAGAGIIE	Q9SIZ2	2xOxidation [M6; M21]; 2xPhospho [S7(100); S12(100)]	Q9SIZ2 2xPhospho [S317(100); S322(100)]	15.1354	0.0136523
RVE8	MSSSPSRNPTNAEAPPPPPTSTDAVAEGSSK	Q8RWU3	1xMet-loss+Acetyl [N-Term]; 1xPhospho [S/T]	Q8RWU3 1xMet-loss+Acetyl [N-Term]	15.1128	0.0277922
CIP4.1	VQPSSSGTSQLQSMAK	F4JHQ0	1xOxidation [M14]; 1xPhospho [S/T]	F4JHQ0 1xPhospho [S/T]	15.0872	0.0025018
NHX1	GFVPFVPGSPTERNPPDLSKA	Q68KI4	1xPhospho [S9(100)]	Q68KI4 1xPhospho [S526(100)]	15.0372	0.000359483
At4g15545	LTPPGSPPILSASGTPK	Q93W28	1xPhospho [S6(100)]	Q93W28 1xPhospho [S217(100)]	14.7066	0.00025254
PLP1	LRSDTMIKDSSNESQEIK	O23179	1xPhospho [T5(100)]	O23179 1xPhospho [T401(100)]	14.5859	0.0241982
PIN1	FHYQSGGSGGGGGAHYPAPNPGMFSPNTGGGGGTAAK	Q9C6B8	1xOxidation [M23]; 1xPhospho [S25(100)]	Q9C6B8 1xPhospho [S337(100)]	14.4614	0.0492088
COIL	HCETLENQQAEEVSDGFGDEVVPVEVRPGHIR	Q8RWK8	1xCarbamidomethyl [C2]; 1xPhospho [S14(100)]	Q8RWK8 1xPhospho [S321(100)]	14.3979	0.0117999
MNF13.19	RNEEGASTAFSGGLSRPNSFK	Q84K38	1xPhospho [S19(100)]	Q84K38 1xPhospho [S332(100)]	14.2465	0.000402845
EBP1	MSSDDERDEKELSLTSPEVVTK	Q96327	1xMet-loss [N-Term]; 2xPhospho [S2(100); S3(100)]	Q96327 1xMet-loss [N-Term]; 2xPhospho [S2(100); S3(100)]	14.2313	0.00196515
At5g10950	ADKDEDEEENETSDDEAEPK	Q9LEU5	2xPhospho [T12(100); S13(100)]	Q9LEU5 2xPhospho [T282(100); S283(100)]	14.1029	0.00390704
MHJ24.14	AFGDYDNSDEDGDNDVR	Q94C20	1xPhospho [S8(100)]	Q94C20 1xPhospho [S28(100)]	13.965	9.28584e-05
At1g21630	FDSFNSNNNDAFSLSR	A0A1P8AQ08	1xPhospho [S3(100)]	A0A1P8AQ08 1xPhospho [S1083(100)]	13.9125	1.1154e-05
SUA	SYREDSYEGDHWNESER	F4JCU0	1xPhospho [S6(99.5)]	F4JCU0 1xPhospho [S242(99.5)]	13.6227	0.000144201
RTNLB3	IHGHDDSSSSSSDSDDDKNSASLK	F4I596	1xPhospho [S14(100)]	F4I596 1xPhospho [S32(100)]	13.5682	0.00650881
CDC48D	KRAESPEAMEEDEEEIAEIK	Q9SCN8	1xOxidation [M9]; 1xPhospho [S5(100)]	Q9SCN8 1xPhospho [S720(100)]	13.2488	0.024479
At4g33400	FMNDNFAISGSPEAPLVIATPMK	Q9SZB7	2xOxidation [M2; M22]; 1xPhospho [S11(99.3)]	Q9SZB7 1xPhospho [S623(99.3)]	13.2368	0.00338645
FPA	DGSVDGFTPMGVDER	Q8LPQ9	1xOxidation [M10]; 1xPhospho [S3(100)]	Q8LPQ9 1xPhospho [S407(100)]	13.1403	0.0137211
CRWN1	EVEVTNVNSDGDQSDINSK	F4HRT5	1xPhospho [S9(100)]	F4HRT5 1xPhospho [S865(100)]	13.0035	0.00124536
CRWN4	VTTLDCSESPSEAGR	Q9FLH0	1xCarbamidomethyl [C6]; 1xPhospho [S9(99.7)]	Q9FLH0 1xPhospho [S970(99.7)]	12.8838	0.00264861
CESA3	LPYSSDVNQSPNR	Q941L0	1xPhospho [S10(100)]	Q941L0 1xPhospho [S176(100)]	12.7025	1.01168e-05
At4g32610	SNSDAASESAEQEESSSSIDVK	Q0WTS1	2xPhospho [S3(99.5); S7(100)]	Q0WTS1 2xPhospho [S243(99.5); S247(100)]	12.2346	0.0115262
ML1	GVEGFSGGGIGSPMHQSSR	Q8W4I9	1xOxidation [M14]; 1xPhospho [S12(100)]	Q8W4I9 1xPhospho [S541(100)]	12.0848	0.013454
PATL1	SVSVKEEETVVVAEK	Q56WK6	1xPhospho [S3(100)]	Q56WK6 1xPhospho [S71(100)]	12.0761	0.0285659
TPL	HPRTPPTNASLDYPSADSEHVSK	Q94AI7	1xPhospho [T4(100)]	Q94AI7 1xPhospho [T286(100)]	11.7277	0.00648006
GTE3	DIDFHAPVSTNTHNVEALPLPAPTPSLSPPPPPK	Q9S7T1	1xPhospho [S28(99.6)]	Q9S7T1 1xPhospho [S263(99.6)]	11.7215	0.021754
RTNLB4	IHGHGDSSSLSDSDDDK	Q9FFS0	1xPhospho [S11(100)]	Q9FFS0 1xPhospho [S29(100)]	11.6647	0.010951
PHL7	LSGVLGEPSAPVTGDSDPATPAPTSESPLQDK	Q9SJW0	2xPhospho [T20(95.5); S27(97)]	Q9SJW0 2xPhospho [T167(95.5); S174(97)]	11.5778	0.0355404
DEK4	MEIDDEGKQHEGESETGDKEVEVTEEEK	F4K4Y5	1xOxidation [M1]; 1xPhospho [S/T]	F4K4Y5 1xPhospho [S/T]	11.3084	0.0141543
FIP1[V]	RPDTESAEHSPAQDEPHK	A0A1P8BFZ5	2xPhospho [S6(99.3); S10(100)]	A0A1P8BFZ5 2xPhospho [S524(99.3); S528(100)]	11.2562	0.0233435
PHOX4	LYIAEVNPDQEPTYDGMSNTESTDK	F4JTI1	1xOxidation [M17]; 1xPhospho [S18(100)]	F4JTI1 1xPhospho [S408(100)]	10.9986	0.0239088
SNS1	EKEEEQDGLSVHSPCK	Q9FZD2	1xCarbamidomethyl [C15]; 1xPhospho [S13(100)]	Q9FZD2 1xPhospho [S26(100)]	10.933	0.0250896
CSLD5	ASVITNQNSPLSSR	Q9SRW9	1xPhospho [S9(100)]	Q9SRW9 1xPhospho [S45(100)]	10.9232	0.0178777
MEB2	HVNSSLDLKPDIPVVEPDEPSDIEEMESPVK	F4KFS7	1xOxidation [M26]; 1xPhospho [S21(100)]	F4KFS7 1xPhospho [S254(100)]	10.9107	0.00907235
SNRNP31	IHHSDDEEDDTFYYR	Q9CAE4	1xPhospho [S4(100)]	Q9CAE4 1xPhospho [S9(100)]	10.7683	0.00456784
At1g60200	ILSGQAAIGSETVQTSPIENDHK	A0A1P8ARN1	1xPhospho [S16(100)]	A0A1P8ARN1 1xPhospho [S448(100)]	10.68	0.018005
YSL5	TSFTLEEDPHASPLSPK	Q9LUN2	2xPhospho [S12(100); S15(100)]	Q9LUN2 2xPhospho [S391(100); S394(100)]	10.6249	0.00018847
SDC	MVGSLESDQTLSMATLIEK	Q9MA74	1xOxidation [M13]; 1xMet-loss [N-Term]; 1xPhospho [S4(100)]	Q9MA74 1xMet-loss [N-Term]; 1xPhospho [S4(100)]	10.4768	0.0102852
NIG	SMSAPSLQPLQGVPSGGLQSSEVKPSGR	Q8W4K6	1xOxidation [M2]; 1xPhospho [S3(100)]	Q8W4K6 1xPhospho [S407(100)]	10.4748	0.00124853
CESA1	IRHESDGGTKPLK	O48946	1xPhospho [S5(100)]	O48946 1xPhospho [S24(100)]	10.4195	0.00413205
At3g45190	TRDSDDDEVHDRDYDLAGLANNLNQFR	F4J5I0	1xPhospho [S4(100)]	F4J5I0 1xPhospho [S508(100)]	10.2498	0.035521
CINV1	GRSVLDTPLSSAR	Q9LQF2	2xPhospho [S3(100); T7(100)]	Q9LQF2 2xPhospho [S66(100); T70(100)]	10.1585	0.00160008
At3g15040	YPQSAPVQVPLVSSAMMNR	Q9LKA1	1xOxidation [M17]; 1xPhospho [S4(100)]	Q9LKA1 1xPhospho [S157(100)]	9.91929	0.00519616
WDL2	MHHDEEDSFSVASSSATSIR	Q9ASW8	1xPhospho [S13(99.4)]	Q9ASW8 1xPhospho [S146(99.4)]	9.88617	0.00770194
UGT73B1	MGTPVEVSK	Q8VZE9	1xMet-loss+Acetyl [N-Term]; 1xPhospho [T3(100)]	Q8VZE9 1xMet-loss+Acetyl [N-Term]; 1xPhospho [T3(100)]	9.8767	0.0025913
At3g61690	GAAASAHMSSPDDPSSPHFPR	F4JFF2	1xPhospho [S16(100)]	F4JFF2 1xPhospho [S1296(100)]	9.79605	0.0089696
At2g45520	AEVVVPATESDGDDSVVEK	O64632	1xPhospho [S10(100)]	O64632 1xPhospho [S76(100)]	9.77907	0.0242582
At5g12350	RSSPLHSPFSSNDSLQK	F4K0X5	1xPhospho [S3(99.6)]	F4K0X5 1xPhospho [S160(99.6)]	9.74003	0.00321578
IQD1	HESVECQDSVISYPVLIATSR	Q9SF32	1xCarbamidomethyl [C6]; 1xPhospho [T/S/Y]	Q9SF32 1xPhospho [T/S/Y]	9.57414	0.00254146
At1g27090	MAATASSEASEGPVMGLINK	Q9LFX8	1xMet-loss [N-Term]; 1xPhospho [T/S]	Q9LFX8 1xMet-loss [N-Term]; 1xPhospho [T/S]	9.42284	0.00337553
GAD1	MVLSHAVSESDVSVHSTFASR	Q42521	1xMet-loss [N-Term]; 2xPhospho [S8(100); S13(100)]	Q42521 1xMet-loss [N-Term]; 2xPhospho [S8(100); S13(100)]	9.36219	4.29985e-05
NET4B	NHTSEIQSQSSLEISSPTKEK	Q84VY2	1xPhospho [S/T]	Q84VY2 1xPhospho [S/T]	9.28046	0.0459774
At1g57700	IQYSGPLIPGEGNLDEMLKEHER	F4I854	1xOxidation [M17]; 1xPhospho [S4(100)]	F4I854 1xPhospho [S642(100)]	9.2323	0.0334417
MXK3.7	RDASRASLGNEEELINPFHDQPPVDTAKPK	Q0WN19	2xPhospho [S4(100); S7(100)]	Q0WN19 2xPhospho [S49(100); S52(100)]	9.2004	0.0023143
ACC1	SLSELEMFTEDGENMDTPK	Q38970	1xOxidation [M15]; 1xPhospho [T17(100)]	Q38970 1xPhospho [T1031(100)]	9.12894	0.0382584
At1g15400	RQGSSGIVFDDR	Q9XI29	1xPhospho [S4(100)]	Q9XI29 1xPhospho [S16(100)]	9.02578	0.000325339
NIA1	SVSSPFMNTASK	P11832	1xPhospho [S3(100)]	P11832 1xPhospho [S537(100)]	8.9071	0.00100684
At1g48490	DSLAAVESPEGMK	A0A1P8AVQ0	1xOxidation [M12]; 1xPhospho [S8(100)]	A0A1P8AVQ0 1xPhospho [S614(100)]	8.88874	0.0361046
APUM24	TKDTDGNEIGEETKDEQEDTVAEHSDHEENVTAMGGK	Q9LRZ3	1xPhospho [S25(100)]	Q9LRZ3 1xPhospho [S460(100)]	8.75676	0.00147374
M3KE1	VSEGKPNEASTSMPTSNVNQGDSPVADGGK	Q9LJD8	1xOxidation [M13]; 1xPhospho [S23(100)]	Q9LJD8 1xPhospho [S503(100)]	8.75352	0.0480857
At2g32910	DVGASPGGNLIVAK	F4IUS3	1xPhospho [S5(100)]	F4IUS3 1xPhospho [S237(100)]	8.66452	0.00557938
SE	STSSSPPPPPPSSSLPQQEQEQDQQQLPLR	Q9ZVD0	2xPhospho [S4(49.7); S5(49.7)]	Q9ZVD0 2xPhospho [S23(49.7); S24(49.7)]	8.63863	1.86754e-05
NF-YC11	RKPISDEVNDSDEEYK	Q9LHG0	1xPhospho [S11(100)]	Q9LHG0 1xPhospho [S122(100)]	8.57155	0.00148665
PGM2	AHGTAVGLPSEDDMGNSEVGHNALGAGR	O04499; Q9M9K1	1xOxidation [M14]; 1xPhospho [S17(100)]	O04499 1xPhospho [S80(100)]; Q9M9K1 1xPhospho [S82(100)]	8.54755	0.0295934
SPI	HINDADDSGSQGSLPHDQDQSTK	A0A1P8AT16	2xPhospho [S13(99.7); S/T]	A0A1P8AT16 2xPhospho [S1966(99.7); S/T]	8.54232	0.0012113
At5g12850	NVEQHSLLQQASSPR	Q9LXV4	1xPhospho [S13(99.7)]	Q9LXV4 1xPhospho [S560(99.7)]	8.53017	0.000430075
LIS	TSDSDSESDDEHIEISEESK	O22212	3xPhospho [S4(100); S6(100); S8(100)]	O22212 3xPhospho [S79(100); S81(100); S83(100)]	8.49899	0.0377044
TPS5	VATVTGVLSELDDDNNSNSVCSDAPSSVTQDR	O23617	1xCarbamidomethyl [C21]; 1xPhospho [T3(100)]	O23617 1xPhospho [T32(100)]	8.43072	0.047724
Y-2	STSIPANNNLTPVK	Q9LK32	1xPhospho [S/T]	Q9LK32 1xPhospho [S/T]	8.42159	0.000335396
RPN3A	DNNTPSQSIISSSTSTMQNLK	Q9LNU4	1xOxidation [M17]; 1xPhospho [S/T]	Q9LNU4 1xPhospho [S/T]	8.37075	0.00605363
At1g73930	SPSFSVKPELSIKPDPESLKR	Q9C9B4	1xPhospho [S3(99.4)]	Q9C9B4 1xPhospho [S6(99.4)]	8.33132	0.035593
At1g61850	TVMSPPSSPPR	A0A2H1ZEE1	2xPhospho [S4(100); S/T]	A0A2H1ZEE1 2xPhospho [S1046(100); S/T]	8.232	0.00137585
TRS130	TNSSPGNFESPLDRPMR	F4K0C4	1xOxidation [M16]; 1xPhospho [S3(100)]	F4K0C4 1xPhospho [S519(100)]	8.15591	0.0215845
IREH1	DSLAAAESPDGMK	F4J6F6	1xOxidation [M12]; 1xPhospho [S8(100)]	F4J6F6 1xPhospho [S663(100)]	8.11606	0.0240158
CDKC-2	EIVTSPGRDRDDQGKPDNNK	Q8W4P1	1xPhospho [T4(99)]	Q8W4P1 1xPhospho [T93(99)]	8.08097	0.0274288
P5CSA	QLVNSSFADLQKPQTELDGK	P54887	1xPhospho [S6(99.6)]	P54887 1xPhospho [S79(99.6)]	7.93765	0.0116888
NIG	KSPARPEILNDWR	Q8W4K6	1xPhospho [S2(100)]	Q8W4K6 1xPhospho [S180(100)]	7.92542	0.0057285
LRR-RLK	SFGSPEPSEAVPASVSK	Q9FGN6	1xPhospho [S4(100)]	Q9FGN6 1xPhospho [S643(100)]	7.74661	0.0106078
RTNLB3	IHGHDDSSSSSSDSDDDKNSASLK	F4I596	2xPhospho [S10(97.8); S]	F4I596 2xPhospho [S28(97.8); S]	7.71232	0.0256702
AHA1	EAQWAQAQRTLHGLQPK	P20649	1xPhospho [T10(100)]	P20649 1xPhospho [T881(100)]	7.70734	0.0401878
ERF1-1	YQLDMTAFDSEDGEALDDDSE	Q39097	2xPhospho [S10(100); S20(100)]	Q39097 2xPhospho [S425(100); S435(100)]	7.69914	0.000120088
VCR	TLSYPTPPLNPQSPR	Q9LTT9	1xPhospho [S13(100)]	Q9LTT9 1xPhospho [S91(100)]	7.64805	0.000301243
CESA1	HESQPIPLLTHGHTVSGEIR	O48946	1xPhospho [S16(99.4)]	O48946 1xPhospho [S152(99.4)]	7.62844	0.00324358
pEARLI4	RPQTPETRPRTPEHR	Q9SKR5	2xPhospho [T4(100); T11(98.9)]	Q9SKR5 2xPhospho [T253(100); T260(98.9)]	7.61724	0.0332613
MNL12.14	SISPLPLSK	F4K5Y6	1xPhospho [S3(100)]	F4K5Y6 1xPhospho [S824(100)]	7.60876	0.0130675
At4g38550	MEAMSYEPETNAPSSPYHPAGNRTPERPR	Q9C5F6	1xOxidation [M4]; 2xPhospho [T/S/Y]	Q9C5F6 2xPhospho [T/S/Y]	7.39158	0.026827
At2g28150	EYFSGSLVETK	A0A1P8B1S9	1xPhospho [S/Y/T]	A0A1P8B1S9 1xPhospho [S/Y/T]	7.35658	0.0112614
At1g71940	ILTRDEELGVISDDDDSPSGK	Q9C8W8	1xPhospho [S12(100)]	Q9C8W8 1xPhospho [S17(100)]	7.344	0.024752
UNH	LEQSLDGLQIKPEEASTLVEDDDSSNDTESNDQHPAK	F4JH69	1xPhospho [S24(99.3)]	F4JH69 1xPhospho [S303(99.3)]	7.23435	0.0353346
At1g45688	RPVYYVQSPSRDSHDGEK	Q9C636	2xPhospho [S8(100); S/Y]	Q9C636 2xPhospho [S30(100); S/Y]	7.21411	0.0260146
At2g40290	LDNEEMSGDEDSGDEEEDTGMGEVDLDAGAGIIE	Q9SIZ2	1xOxidation [M]; 2xPhospho [S7(100); S12(100)]	Q9SIZ2 2xPhospho [S317(100); S322(100)]	7.2115	0.000230595
RBR1	VSAVHNVYVSPLRGSK	Q9LKZ3	1xPhospho [S10(100)]	Q9LKZ3 1xPhospho [S911(100)]	7.19826	0.00590759
DRP2B	AAAASSWSDNSGTESSPR	Q9LQ55	1xPhospho [S16(99.7)]	Q9LQ55 1xPhospho [S844(99.7)]	7.18494	0.00128757
CHR5	GFDMNMDVQYQSDPEPGCSIR	F4IV99	1xCarbamidomethyl [C18]; 2xOxidation [M4; M6]; 1xPhospho [S12(99)]	F4IV99 1xPhospho [S57(99)]	7.10168	0.0260804
WEL3	ALQETESSQRFEEINNSPR	Q9FMN1	1xPhospho [S17(100)]	Q9FMN1 1xPhospho [S571(100)]	7.07272	0.0187345
MYOB2	VGSVNLNDSQEETEEK	Q9CAC4	1xPhospho [S3(100)]	Q9CAC4 1xPhospho [S162(100)]	7.02716	0.0148638
PAT1H1	GLSQQTSDAASQKSETGLQFR	F4J077	2xPhospho [S14(100); T/S]	F4J077 2xPhospho [S361(100); T/S]	6.97334	0.00166158
RS41	GRGESRSPPPYEK	P92966	1xPhospho [S7(100)]	P92966 1xPhospho [S274(100)]	6.95387	0.044471
At3g62900	SPVWSHPK	F4IZK5	1xPhospho [S1(100)]	F4IZK5 1xPhospho [S74(100)]	6.89564	0.00496547
SUVR5	SLGTEGNTEAGVSPPLDDSR	A0A1P8AZG6	1xPhospho [S13(100)]	A0A1P8AZG6 1xPhospho [S934(100)]	6.76415	0.0276216
At1g24267	GPLQHTQSMSGLK	Q8GYC5	1xOxidation [M9]; 1xPhospho [S10(100)]	Q8GYC5 1xPhospho [S293(100)]	6.72686	0.0207105
MSL10	SVGSPAPVTPSK	Q9LYG9	2xPhospho [S4(100); T/S]	Q9LYG9 2xPhospho [S131(100); T/S]	6.72686	6.23185e-05
At5g15680	SASGPLSPMPPELNIVPVATGR	F4KB73	1xOxidation [M9]; 1xPhospho [S/T]	F4KB73 1xPhospho [S/T]	6.71734	0.00292884
IQD13	LNNSFDTSTPNSSK	Q9M199	1xPhospho [S4(100)]	Q9M199 1xPhospho [S352(100)]	6.57894	0.0269833
CKL7	AVAASSSRPSSAGGPSESR	Q9FFH8	2xPhospho [S]	Q9FFH8 2xPhospho [S]	6.37475	0.000628339
At3g20890	ARSSDDGKEDIEHTGILR	F4IWB2	2xPhospho [S3(100); S4(100)]	F4IWB2 2xPhospho [S192(100); S193(100)]	6.36335	0.0279575
SC35	VDAASRSQSPYAAE	Q9FMG4	2xPhospho [S7(99.6); S9(99.6)]	Q9FMG4 2xPhospho [S296(99.6); S298(99.6)]	6.35279	0.000328435
ML5	NMDLLDSQLSDDDGRER	Q8VWF5	1xOxidation [M2]; 1xPhospho [S10(100)]	Q8VWF5 1xPhospho [S792(100)]	6.32986	0.00439225
EIN2	YSSMPDISGLSMSAR	Q9S814	2xOxidation [M4; M12]; 1xPhospho [S3(100)]	Q9S814 1xPhospho [S924(100)]	6.31522	0.0154798
At3g16200	RPHSDADLSASGESGTDESK	Q9LU25	1xPhospho [S4(100)]	Q9LU25 1xPhospho [S35(100)]	6.30633	0.0271565
ATMAP4K ALPHA1	SSSASEDSISNLAEAK	F4HPS0	1xPhospho [S3(100)]	F4HPS0 1xPhospho [S479(100)]	6.29905	0.0106414
PUM5	LDSGDQTGKFPSRSESAPPSMEGSFAALR	A0A178VL84	1xOxidation [M21]; 1xPhospho [S/T]	A0A178VL84 1xPhospho [S/T]	6.24811	0.0419834
AIR9	SPESVSAVSVVSNR	F4IIU4	1xPhospho [S1(100)]	F4IIU4 1xPhospho [S33(100)]	6.24136	0.000109595
AGO1	FYMEPETSDSGSMASGSMAR	O04379	2xOxidation [M13; M]; 1xPhospho [S8(99.6)]	O04379 1xPhospho [S1001(99.6)]	6.23455	0.030871
MRS2-5	SAPVSPVGSTSGNFGK	Q9ZPR4	2xPhospho [S1(100); S5(100)]	Q9ZPR4 2xPhospho [S266(100); S270(100)]	6.21909	0.00108133
ATG18H	LSPQNVTPPGVSPSTSPNNGNLVAR	Q8H1Q5	2xPhospho [S12(99.1); T/S]	Q8H1Q5 2xPhospho [S286(99.1); T/S]	6.19024	0.00271283
REF6	NPVSYESEDNGVYQQSGR	Q9STM3	1xPhospho [S7(100)]	Q9STM3 1xPhospho [S1092(100)]	6.1112	0.0195754
At2g02170	TQVTSSGGGFSPGK	Q9ZUM1	1xPhospho [S11(100)]	Q9ZUM1 1xPhospho [S19(100)]	6.09554	0.0107803
PCK1	KTDGSTTPAYAHGQHHSIFSPATGAVSDSSLK	Q9T074	1xPhospho [T7(98.4)]	Q9T074 1xPhospho [T122(98.4)]	6.06412	0.0213244
At3g07810	ELSPGPSRSPLGAGYSYGVNR	F4JFN7	1xPhospho [S7(99.4)]	F4JFN7 1xPhospho [S193(99.4)]	5.85244	0.0207773
BRM	ESQAAASSNGPIFSK	Q6EVK6	1xPhospho [S]	Q6EVK6 1xPhospho [S]	5.84948	0.0011998
At1g36990	ACTGSLTSPK	Q9LP92	1xCarbamidomethyl [C2]; 1xPhospho [S8(99.4)]	Q9LP92 1xPhospho [S251(99.4)]	5.74692	0.0270472
At1g60890	SLSELTTTSGLTR	F4HRM3	1xPhospho [S3(100)]	F4HRM3 1xPhospho [S253(100)]	5.68832	0.0455526
At5g52882	NASAASDISSISSR	F4KHN5	1xPhospho [S3(100)]	F4KHN5 1xPhospho [S217(100)]	5.62405	0.00254473
At1g76380	DFGNLRQESDGEEPVSLSQQPK	A4FVS4	1xPhospho [S9(100)]	A4FVS4 1xPhospho [S249(100)]	5.60448	0.0116068
LDL1	ISESLGEEESSDLVTEQQSQNPNAAEPGPR	Q8VXV7	1xPhospho [S2(99.2)]	Q8VXV7 1xPhospho [S97(99.2)]	5.57694	0.0391028
At3g01810	SVPLQIDNLSENASPR	Q9SGJ0	2xPhospho [S10(100); S14(100)]	Q9SGJ0 2xPhospho [S336(100); S340(100)]	5.54727	0.0303298
ATG13A	STRRSPSSQDSLPGIALYR	Q9SCK0	2xPhospho [S5(99); S7(99.5)]	Q9SCK0 2xPhospho [S404(99); S406(99.5)]	5.54486	0.0414992
F13I12.260	LSSPSLPSSPPPSYYMGEK	Q9SD52	1xOxidation [M16]; 1xPhospho [S/Y]	Q9SD52 1xPhospho [S/Y]	5.44614	0.0252623
At1g31870	RYHSPSPEPAR	Q9C6S8	2xPhospho [S4(100); S6(100)]	Q9C6S8 2xPhospho [S266(100); S268(100)]	5.43141	0.0120788
BZIP29	SNSDIPSGFNSMPLIPPRPLER	Q8H1F0	1xOxidation [M12]; 1xPhospho [S3(99.2)]	Q8H1F0 1xPhospho [S174(99.2)]	5.3891	0.032818
BZIP68	GSLGSLNMIIGK	Q84LG2	1xOxidation [M8]; 1xPhospho [S2(100)]	Q84LG2 1xPhospho [S156(100)]	5.35181	0.00742621
At1g24300	LNSVASESYGSFGAGYQVSHGSPEAVR	F4I983; F4I982	1xPhospho [S22(100)]	F4I983 1xPhospho [S426(100)]; F4I982 1xPhospho [S426(100)]	5.34853	0.0281614
AHA4	GLDIETIQQAYTV	Q9LV11; Q9SU58	1xPhospho [T12(100)]	Q9LV11 1xPhospho [T955(100)]; Q9SU58 1xPhospho [T959(100)]	5.3176	0.00391943
TOP1A	ISASPTSVK	P30181	1xPhospho [S4(100)]	P30181 1xPhospho [S247(100)]	5.24258	0.0157627
PKL	SSEQGSSDAEPKPIFVK	A0A1P8AZP6	1xPhospho [S]		5.23884	0.00779335
At1g75220	MSFRDDNEEAR	Q9FRL3	1xMet-loss+Acetyl [N-Term]; 1xPhospho [S2(100)]	Q9FRL3 1xMet-loss+Acetyl [N-Term]; 1xPhospho [S2(100)]	5.16997	0.0151149
pEARLI4	SAIPDTRPRTPIHESAATGR	Q9SKR5	1xPhospho [T/S]	Q9SKR5 1xPhospho [T/S]	5.09642	0.00480273
AAP5	HSSDSFDDDGRPK	Q8GUM3	1xPhospho [S3(99.3)]	Q8GUM3 1xPhospho [S17(99.3)]	5.08855	0.0376741
TPR3	RPRTPPATPGIVDYQNPDHELMK	Q84JM4	1xPhospho [T4(98.3)]	Q84JM4 1xPhospho [T288(98.3)]	5.08717	0.0284763
At1g14170	VHDMVVADADQDDGTDDDNDLGEK	Q84MA6; Q9XI71	1xPhospho [T15(100)]	Q84MA6 1xPhospho [T109(100)]; Q9XI71 1xPhospho [T134(100)]	5.08533	0.00551789
MCM2	MEDSDPEDGIQGSSGSTDPEVLPQNLLK	Q9LPD9	1xOxidation [M1]; 1xPhospho [S4(100)]	Q9LPD9 1xPhospho [S722(100)]	5.06037	0.0332779
VCS	LSGYHTPVEAIEPVIPHHELGGK	Q9LTT8	1xPhospho [S2(99.7)]	Q9LTT8 1xPhospho [S668(99.7)]	5.00276	0.0153744
MRG7.19	RNIMGVESNVQPLTSPLSK	F4JWJ7	1xPhospho [S15(99.3)]	F4JWJ7 1xPhospho [S433(99.3)]	4.98063	0.00301061
At1g78880	ISGPLDYSGSMK	Q9ZVA7	1xOxidation [M11]; 2xPhospho [S2(100); S10(99.3)]	Q9ZVA7 2xPhospho [S163(100); S171(99.3)]	4.96672	0.035155
MCB17.18	KPLKPNPSPK	F4J099	1xPhospho [S8(100)]	F4J099 1xPhospho [S76(100)]	4.93797	0.00468781
AHL13	TLESLGFDGSPSSVAATQQHSMR	Q940I0	1xPhospho [S10(100)]	Q940I0 1xPhospho [S109(100)]	4.91757	0.0136548
At3g61690	SSPELTETHGEALLQSR	F4JFF2	1xPhospho [S/T]	F4JFF2 1xPhospho [S/T]	4.89803	0.000383598
At1g73460	DSLAGGSSEGDFEYSR	F4HQ87; F4HQ88	1xPhospho [S8(100)]	F4HQ87 1xPhospho [S617(100)]; F4HQ88 1xPhospho [S622(100)]	4.87852	0.00473919
PDS5E	NVEPSSSPEVR	Q9S9P0	1xPhospho [S7(100)]	Q9S9P0 1xPhospho [S667(100)]	4.84944	0.0255759
EMB2777	KPHLMPSSPEHVDGKR	Q8L3P4	1xOxidation [M5]; 1xPhospho [S]	Q8L3P4 1xPhospho [S]	4.83399	0.0399645
MSJ1.26	MNTVANYDSDTAAAAAEVPGVASSGK	Q9FGF4	1xOxidation [M1]; 1xPhospho [S9(100)]	Q9FGF4 1xPhospho [S44(100)]	4.81274	0.0202083
CCC1	SMTGEQIQAPSSPR	Q2UVJ5	1xOxidation [M2]; 1xPhospho [S12(99.6)]	Q2UVJ5 1xPhospho [S111(99.6)]	4.80954	0.0111923
RPP1A	KKDEPAEESDGDLGFGLFD	Q8LEQ0; Q8LCW9	1xPhospho [S9(100)]	Q8LEQ0 1xPhospho [S103(100)]; Q8LCW9 1xPhospho [S102(100)]	4.80409	0.0037472
At4g26870	MVGSEVLEECGEK	Q8H104	1xCarbamidomethyl [C10]; 1xMet-loss [N-Term]; 1xPhospho [S4(100)]	Q8H104 1xMet-loss [N-Term]; 1xPhospho [S4(100)]	4.73643	0.00863883
SPS2	EVTAEMSEDFSEGEK	Q9FY54	2xPhospho [S7(100); S11(100)]	Q9FY54 2xPhospho [S127(100); S131(100)]	4.71258	0.0212798
ACA9	TEEHSDHEELQHDPDDPFDIDNTK	Q9LU41	1xPhospho [S5(100)]	Q9LU41 1xPhospho [S32(100)]	4.70514	0.0147465
ATG13A	TDAFGDNHQLSPPFSPSGSPSTPR	Q9SCK0	3xPhospho [S11(100); S15(100); S19(98.4)]	Q9SCK0 3xPhospho [S337(100); S341(100); S345(98.4)]	4.66433	0.00368298
At1g26170	SSIDGAEDSYDGRYDSDGEEK	F4IE40	1xPhospho [S16(100)]	F4IE40 1xPhospho [S311(100)]	4.6639	0.00129871
JAL34	LEAQGNSTGGTSWDDGSDYDGVTK	O04310	1xPhospho [S17(100)]	O04310 1xPhospho [S271(100)]	4.6343	0.00443302
At3g05900	YVVDEPSKDETTSESGSALCPEK	F4J9K9	1xCarbamidomethyl [C20]; 1xPhospho [S13(100)]	F4J9K9 1xPhospho [S424(100)]	4.63156	0.0398458
At1g18950	MGSSSDIVPDRSPADDVAPVTDTK	A0A1P8ARG8	1xMet-loss [N-Term]; 2xPhospho [S/T]	A0A1P8ARG8 1xMet-loss [N-Term]; 2xPhospho [S/T]	4.6098	0.000127606
GPX2	DIQTALGQASS	O04922	1xPhospho [S11(99.2)]	O04922 1xPhospho [S169(99.2)]	4.55345	0.00201332
At1g69070	MQETEELSDGDEEIGGEESTK	A0A178W3G2	1xOxidation [M1]; 1xPhospho [S8(100)]	A0A178W3G2 1xPhospho [S305(100)]	4.52487	0.00955364
AMT1-1	RVEPRSPSPSGANTTPTPV	P54144	3xPhospho [S6(100); S8(100); T15(98.6)]	P54144 3xPhospho [S488(100); S490(100); T497(98.6)]	4.49897	0.00278625
TPR4	RERPRSPPTNSLSMDYQTADSESVLK	Q27GK7	1xPhospho [S6(100)]	Q27GK7 1xPhospho [S288(100)]	4.49709	0.0284552
RS31a	RRPSPDYTR	A0A1P8B2J1	1xPhospho [S4(100)]	A0A1P8B2J1 1xPhospho [S173(100)]	4.47825	0.0307117
SF1	MLQSGMPLDDRPEGQRSPSPEPVYDNMGIR	Q9LU44	2xOxidation [M6; M]; 2xPhospho [S17(100); S19(100)]	Q9LU44 2xPhospho [S187(100); S189(100)]	4.42834	0.00248771
EBS	LDHFVCAECSSDDDVKK	F4JL28	2xCarbamidomethyl [C6; C9]; 2xPhospho [S10(100); S11(100)]	F4JL28 2xPhospho [S195(100); S196(100)]	4.37109	0.029874
VUP1	KICEDDSLEDTASSPVNSPK	Q9LSZ3	1xCarbamidomethyl [C3]; 1xPhospho [S14(99.6)]	Q9LSZ3 1xPhospho [S120(99.6)]	4.34351	0.0472478
CID7	QSFMQLSPKPWDK	O64843	1xOxidation [M4]; 1xPhospho [S7(100)]	O64843 1xPhospho [S172(100)]	4.33211	0.000381179
CIP7	KWNSEETSPK	O80386	1xPhospho [S8(100)]	O80386 1xPhospho [S1040(100)]	4.33062	0.0325004
At3g58640	RRSISITPEIGDDIVR	Q94AB2	1xPhospho [S/T]	Q94AB2 1xPhospho [S/T]	4.31594	0.00516129
NHX7	KLPLNPAQGLVSAKSESSIVTK	Q9LKW9	1xPhospho [S15(99.5)]	Q9LKW9 1xPhospho [S1085(99.5)]	4.29537	0.0098038
At1g45688	TDSEVTSLAASSPARSPR	Q9C636	2xPhospho [S12(100); S16(100)]	Q9C636 2xPhospho [S16(100); S20(100)]	4.27867	0.000523512
CYP18-3	VGSSSGKPTKPVVVADCGQLS	P34790	1xCarbamidomethyl [C17]; 1xPhospho [S/T]	P34790 1xPhospho [S/T]	4.26303	0.00143574
MAP65-1	VQEQPHVEQESAFSTRPSPARPVSAK	Q9FLP0	1xPhospho [S24(98)]	Q9FLP0 1xPhospho [S509(98)]	4.25593	0.035988
At4g08350	SNFIDDYAEEDSQEEDDDDEDYGSSR	Q9STN3	1xPhospho [S12(100)]	Q9STN3 1xPhospho [S59(100)]	4.19378	0.0134623
BAG1	KQEIEEEPRNSGEGPFVLDSSAK	Q0WUQ1	1xPhospho [S11(100)]	Q0WUQ1 1xPhospho [S298(100)]	4.1538	0.0278661
At1g14780	NEVVLDSGVFPGGPPVPANNK	Q8L612	1xPhospho [S7(100)]	Q8L612 1xPhospho [S560(100)]	4.10672	0.00131033
RBR1	VSAVHNVYVSPLR	Q9LKZ3	1xPhospho [S10(100)]	Q9LKZ3 1xPhospho [S911(100)]	4.04351	0.00240235
MYH9.17	RDPSRASLGNEEELIKPPESATSTAELTTVQSENQR	A0A1P8BH76	1xPhospho [S7(100)]	A0A1P8BH76 1xPhospho [S52(100)]	4.02994	0.0304575
GPA1	HHTEDTDENTQAAEIER	P18064	1xPhospho [T6(100)]	P18064 1xPhospho [T15(100)]	4.0293	0.00345193
UBP2	SLNNLASSDIEDQCSGSGSITSDIK	Q8W4N3	1xCarbamidomethyl [C14]; 1xPhospho [S/T]	Q8W4N3 1xPhospho [S/T]	4.00785	0.00328601
At4g39680	LNLDRSSGDESMEDEPETK	O65655	1xOxidation [M12]; 1xPhospho [S/T]	O65655 1xPhospho [S/T]	3.98615	0.0410289
At1g70180	NMGSYMSSSQGFSPPRNPR	Q8VZ94	2xOxidation [M2; M6]; 1xPhospho [S/Y]	Q8VZ94 1xPhospho [S/Y]	3.9342	0.0257251
RH11	MSASWADVADSEK	Q8LA13	1xMet-loss+Acetyl [N-Term]; 1xPhospho [S2(100)]	Q8LA13 1xMet-loss+Acetyl [N-Term]; 1xPhospho [S2(100)]	3.91785	0.00729974
MCL19.12	STRGDDHGPTDEGDEDFQSHQDNGEEEEEEDYRK	F4KG14	1xPhospho [S19(100)]	F4KG14 1xPhospho [S1008(100)]	3.90934	0.00853087
ML1	VIHNSIGSPVNSFIER	Q8W4I9	2xPhospho [S12(100); S]	Q8W4I9 2xPhospho [S437(100); S]	3.90894	5.16009e-05
CPK21	VIAESLSEEEIK	Q9ZSA2	1xPhospho [S5(100)]	Q9ZSA2 1xPhospho [S376(100)]	3.90358	0.0499481
PIN1	VGDISDIVDTDSGVHIIK	Q9SL42	1xPhospho [S12(100)]	Q9SL42 1xPhospho [S110(100)]	3.8954	0.00943651
SUMO1	MSANQEEDKKPGDGGAHINLK	P55852	1xMet-loss+Acetyl [N-Term]; 1xPhospho [S2(100)]	P55852 1xMet-loss+Acetyl [N-Term]; 1xPhospho [S2(100)]	3.87467	0.047573
At5g01950	VELASSSSVLSTSSSNVTR	F4KAX4	1xPhospho [S15(99.7)]	F4KAX4 1xPhospho [S923(99.7)]	3.85197	0.0243373
At5g45510	SGEHAEGEANDSQSGEKKEDTDGEDEIR	Q8VZC7	1xPhospho [T21(100)]	Q8VZC7 1xPhospho [T293(100)]	3.79145	0.0320141
B''BETA	DAVAGAPINVTGSASGSNSATIPSMFPAGSAPPLSPR	Q5QIT3	1xOxidation [M25]; 1xPhospho [S35(100)]	Q5QIT3 1xPhospho [S92(100)]	3.76763	0.0276611
IQD13	GPGSSSSGAVVLEK	Q9M199	1xPhospho [S4(99.3)]	Q9M199 1xPhospho [S476(99.3)]	3.75004	0.00500867
ACIP1	QLGAQLSGSMSFSSQMSK	Q8RXZ8	2xOxidation [M10; M16]; 1xPhospho [S11(98.7)]	Q8RXZ8 1xPhospho [S33(98.7)]	3.74651	0.0211115
IQD29	QLSGDIEGDESSNVNLESGNDSEEVK	A0A1P8B0B7	1xPhospho [S3(100)]	A0A1P8B0B7 1xPhospho [S82(100)]	3.71165	0.0335439
EIN2	SLSGEGGSGTGSLSR	Q9S814	2xPhospho [S8(100); S12(100)]	Q9S814 2xPhospho [S655(100); S659(100)]	3.69371	0.0247354
T32M21_20	TESSSADNIQEDDGSSLR	Q9LZ83	1xPhospho [S5(99.1)]	Q9LZ83 1xPhospho [S83(99.1)]	3.67092	0.0174481
F16L2_40	DRSPLENFSSR	Q9LZU7	1xPhospho [S3(100)]	Q9LZU7 1xPhospho [S616(100)]	3.66861	0.0180114
IQD32	KITSSPKQEIGTGEATEQEEGK	Q9FXI5	1xPhospho [S/T]	Q9FXI5 1xPhospho [S/T]	3.63348	0.0469022
DAW1	SSPSLPKETVVK	Q0WQ40	1xPhospho [S4(100)]	Q0WQ40 1xPhospho [S387(100)]	3.6209	0.0429405
At1g18950	RREEVVEEDEDSEDDDQEDEENDGDDESNPK	A0A1P8ARG8	1xPhospho [S12(100)]	A0A1P8ARG8 1xPhospho [S85(100)]	3.61049	0.0230342
At4g29440	FDDYDRDSESEEDNLGR	F4JNM2	1xPhospho [S8(100)]	F4JNM2 1xPhospho [S613(100)]	3.59868	0.00468943
SUN1	RSVSAATGTNTTATQR	Q9FF75	1xPhospho [S/T]	Q9FF75 1xPhospho [S/T]	3.58801	0.0162736
WDL5	VGALPNYGFSFK	Q94C48	1xPhospho [S10(100)]	Q94C48 1xPhospho [S208(100)]	3.56841	0.0112476
MSL9	FSGSVHKPPK	Q84M97	1xPhospho [S4(100)]	Q84M97 1xPhospho [S65(100)]	3.56784	0.0235337
At1g15280	YDNDEDGEDSYEDDEEESGGGIDNDK	F4HZK3	1xPhospho [S10(100)]	F4HZK3 1xPhospho [S70(100)]	3.54951	0.0422487
CRT2	DAPAESDAEDEPEDDEGGDDSDSESK	Q38858	1xPhospho [S6(100)]	Q38858 1xPhospho [S381(100)]	3.5437	0.0255874
JJJ1	AHEGEDEGAGLSELEEEDDDAK	Q9C911	1xPhospho [S12(100)]	Q9C911 1xPhospho [S292(100)]	3.5245	0.0337238
At1g78880	SGAQSGPVPNATGR	Q9ZVA7	2xPhospho [S1(100); S5(100)]	Q9ZVA7 2xPhospho [S74(100); S78(100)]	3.42174	0.0173796
DRP2B	GTVTLEECSIEEISDDEGEKSK	Q9LQ55	1xCarbamidomethyl [C8]; 1xPhospho [S14(100)]	Q9LQ55 1xPhospho [S636(100)]	3.41597	0.00687649
PCRK1	IVEASSGNGSPQLVPLNSVK	Q9SF86	1xPhospho [S10(100)]	Q9SF86 1xPhospho [S377(100)]	3.37822	9.06056e-05
At2g44830	YGPIDPVGFGSNSK	F4IV25	1xPhospho [S/Y]	F4IV25 1xPhospho [S/Y]	3.36146	0.0273581
At5g25754	MASSNEYEEGPGER	F4JY76	1xMet-loss+Acetyl [N-Term]; 1xPhospho [S3(99.5)]	F4JY76 1xMet-loss+Acetyl [N-Term]; 1xPhospho [S3(99.5)]	3.35432	6.40716e-05
RPS2B	FSRSPYQEHTDFLSTK	Q93VB8	1xPhospho [S4(99.5)]	Q93VB8 1xPhospho [S257(99.5)]	3.3245	0.0209152
HSP70-6	GGDGDDVIDADFTDSQ	Q9STW6	1xPhospho [T/S]	Q9STW6 1xPhospho [T/S]	3.31213	0.00326535
DEK2	TPEVNSPAKEEIDVVPKEEK	Q84JB7	1xPhospho [S6(100)]	Q84JB7 1xPhospho [S15(100)]	3.30741	0.000532019
At4g05150	ASSISSLLDSSVNR	Q940N7	1xPhospho [S3(99.6)]	Q940N7 1xPhospho [S177(99.6)]	3.29997	0.0117192
AVT1C	RHTPESLPTVTKPLLEEQADEQALPK	F4IUW3	1xPhospho [T3(100)]	F4IUW3 1xPhospho [T99(100)]	3.26595	0.0202234
TIF3C1	YLQSGSEDDDDTDTK	O49160	1xPhospho [S6(100)]	O49160 1xPhospho [S40(100)]	3.26532	0.0041437
NET2D	LIDEFALSGSK	F4IJK1	1xPhospho [S10(99.7)]	F4IJK1 1xPhospho [S896(99.7)]	3.22261	0.000386613
T7M13.15	IFNSPSSSDSEDSSSLRPPSLEVR	Q9SG83	2xPhospho [S4(100); S6(98.5)]	Q9SG83 2xPhospho [S166(100); S168(98.5)]	3.20254	0.00148428
OBE4	HERGSPSQDTAWLR	Q84TI3	1xPhospho [S5(100)]	Q84TI3 1xPhospho [S1001(100)]	3.19364	0.0484048
At2g40980	SPDLESIGSGTTTK	Q9SLM4	1xPhospho [S9(99.6)]	Q9SLM4 1xPhospho [S13(99.6)]	3.18881	0.00213722
PATL3	KSMIPQNLGSFKEESSK	Q56Z59	1xOxidation [M3]; 1xPhospho [S10(100)]	Q56Z59 1xPhospho [S108(100)]	3.18425	0.0319226
SNS1	TDESGGGGKEKEEEQDGLSVHSPCK	Q9FZD2	1xCarbamidomethyl [C24]; 1xPhospho [S22(100)]	Q9FZD2 1xPhospho [S26(100)]	3.14921	0.0203697
RS2Z33	IIDGSPPPSPK	Q8VYA5	2xPhospho [S5(100); S9(100)]	Q8VYA5 2xPhospho [S226(100); S230(100)]	3.13106	0.0278533
At2g34357	NQSHLEVDESDDEPLDLMDQHK	F4IHU8	1xOxidation [M18]; 1xPhospho [S10(100)]	F4IHU8 1xPhospho [S1101(100)]	3.09183	0.0418475
AtTTM2	LSLDEDLVSSSSPKEALLR	A0A1P8AW21	2xPhospho [S]	A0A1P8AW21 2xPhospho [S]	3.09068	2.13852e-05
SE	SPLPPPRR	Q9ZVD0	1xPhospho [S1(100)]	Q9ZVD0 1xPhospho [S76(100)]	3.06005	0.0419144
CSLD2	SRSNLSNNSDIQEPGRPPAGHSVK	Q9LFL0	1xPhospho [S]	Q9LFL0 1xPhospho [S]	3.05587	0.0384184
MBD2.5	RPAYFVQSPSRDSHDGEK	Q9FMN3	1xPhospho [S8(100)]	Q9FMN3 1xPhospho [S30(100)]	3.0452	0.0448547
CRT2	NEEEESKDAPAESDAEDEPEDDEGGDDSDSESK	Q38858	1xPhospho [S13(100)]	Q38858 1xPhospho [S381(100)]	3.04065	0.0388462
SRF7	RTVGVGSGSSGVNDYM	Q9LUL4	1xOxidation [M16]; 1xPhospho [S9(99.7)]	Q9LUL4 1xPhospho [S710(99.7)]	3.04046	0.0420956
At5g15680	VPFGYSPADPRTPSYSK	F4KB73	2xPhospho [S6(100); T12(99.5)]	F4KB73 2xPhospho [S1075(100); T1081(99.5)]	3.0217	0.00132077
PVA12	VVYVAPPRPPSPVREGSEEGSSPR	Q9SHC8	1xPhospho [S11(100)]	Q9SHC8 1xPhospho [S132(100)]	3.00482	0.0340526
At1g70180	NMGSYMSSSQGFSPPRNPR	Q8VZ94	1xOxidation [M]; 1xPhospho [S/Y]		2.9959	0.0256542
At1g58025	TEIVELDSPVSKTQR	F4I9P8	2xPhospho [S8(100); S11(100)]	F4I9P8 2xPhospho [S415(100); S418(100)]	2.95699	0.0123344
CIP4.1	AIPSSADNIQTDK	F4JHQ0	1xPhospho [S5(100)]	F4JHQ0 1xPhospho [S538(100)]	2.95072	0.00146364
CYP57	SFSVSDTVGNSDDDDDGEDETK	Q6Q152	1xPhospho [S11(100)]	Q6Q152 1xPhospho [S285(100)]	2.94294	0.0215881
NF-YB1	MADTPSSPAGDGGESGGSVR	B6EUB6	1xMet-loss+Acetyl [N-Term]; 1xPhospho [S7(100)]	B6EUB6 1xMet-loss+Acetyl [N-Term]; 1xPhospho [S7(100)]	2.93163	0.0444728
TOL5	GGDSHSQSPPVVIPPPPAK	Q9FFQ0	2xPhospho [S6(99.2); S8(99.2)]	Q9FFQ0 2xPhospho [S389(99.2); S391(99.2)]	2.92804	0.0339633
ERF1-2	TFDELSDTEVYEDSD	Q9LPV8	1xPhospho [S6(100)]	Q9LPV8 1xPhospho [S425(100)]	2.91552	0.0124452
At1g11960	GIRSSPLHSGALVSK	A0A1P8ANP4	1xPhospho [S]	A0A1P8ANP4 1xPhospho [S]	2.89193	0.0242191
MPO12.160	TEEDENDDEDHEHKDDKTSPDSIVMVEAK	F4KHD5	1xPhospho [S19(99.3)]	F4KHD5 1xPhospho [S2831(99.3)]	2.88913	0.0216676
UBP24	TDPIGLDNLSMSDGESDPVYK	Q9FPS3	1xOxidation [M11]; 1xPhospho [S12(100)]	Q9FPS3 1xPhospho [S143(100)]	2.88703	0.0178936
At4g08310	MSDGDSTTTSAMEISGDK	Q9SUE9	1xMet-loss+Acetyl [N-Term]; 1xPhospho [S2(100)]	Q9SUE9 1xMet-loss+Acetyl [N-Term]; 1xPhospho [S2(100)]	2.88491	0.0157147
NRG2	LPHILSESSPSSSPR	Q93YU8	2xPhospho [S9(99.4); S13(100)]	Q93YU8 2xPhospho [S143(99.4); S147(100)]	2.86832	0.0203485
TMT2	IYLHQEGFPGSR	F4JMZ7	1xPhospho [S11(100)]	F4JMZ7 1xPhospho [S251(100)]	2.86544	0.00356792
At3g58600	SPSSLPPSLSLQR	Q84WV7	1xPhospho [S10(100)]	Q84WV7 1xPhospho [S255(100)]	2.86217	0.00652586
At2g46630	SPPRQQDPPSPPRQQQQPLTPPR	Q9ZNU3	3xPhospho [S1(100); S10(100); T20(100)]	Q9ZNU3 3xPhospho [S56(100); S65(100); T75(100)]	2.85912	0.0442326
At3g03940	VEGVADKDIAAEGGSAEK	Q9SQR8	1xPhospho [S15(100)]	Q9SQR8 1xPhospho [S112(100)]	2.84699	0.0128313
At1g75150	LNLSPVPDK	A0A1P8ANP2	1xPhospho [S4(100)]	A0A1P8ANP2 1xPhospho [S377(100)]	2.84271	0.014192
MKP1	VHAFPLSPTSLLR	Q9C5S1	1xPhospho [S7(100)]	Q9C5S1 1xPhospho [S295(100)]	2.84209	0.033616
At1g78110	NMGGDEIAEPTSPK	Q9C9S1	1xOxidation [M2]; 1xPhospho [S12(100)]	Q9C9S1 1xPhospho [S94(100)]	2.83632	0.0456427
HHO2	GGVYAPVAVAQSPK	Q8VZS3	1xPhospho [S12(100)]	Q8VZS3 1xPhospho [S327(100)]	2.82329	0.00373042
At1g61730	GIALDSNVK	Q9SYA9	1xPhospho [S6(100)]	Q9SYA9 1xPhospho [S253(100)]	2.82217	0.0136499
TIC	VSPASILASPSPPAPTSPSSSSISVR	B3H7F6	2xPhospho [S17(100); S/T]	B3H7F6 2xPhospho [S268(100); S/T]	2.82035	0.000929869
At4g05150	NVAGEEDNDSRASSISSLLDSSVNR	Q940N7	1xPhospho [S10(97.7)]	Q940N7 1xPhospho [S173(97.7)]	2.81049	0.0272467
At1g80930	IEVDSDGDGER	Q9SAG7	1xPhospho [S5(100)]	Q9SAG7 1xPhospho [S112(100)]	2.8029	0.00101781
At1g65660	GDDANSDGEEDEDDLRVDEAK	Q9SHY8	1xPhospho [S6(100)]	Q9SHY8 1xPhospho [S193(100)]	2.79598	0.00152388
RKL1	MENLRPYSGSDQVNEAD	Q9LP77	1xOxidation [M1]; 1xPhospho [S10(100)]	Q9LP77 1xPhospho [S648(100)]	2.77583	0.0152177
AUXI1	SHLRPPGNISGSQSPPVESPGSYHSK	Q9SU08	1xPhospho [S19(100)]	Q9SU08 1xPhospho [S317(100)]	2.77187	0.00042791
T21J18_70	ISGGEELEGGFR	Q9M303	1xPhospho [S2(100)]	Q9M303 1xPhospho [S156(100)]	2.75011	0.0219174
F16L2_40	KYQVSEDDGNSGDENLEAR	Q9LZU7	2xPhospho [S5(100); S11(100)]	Q9LZU7 2xPhospho [S707(100); S713(100)]	2.74742	0.0410572
PLC4	GKDSDEDVWGKEPEDLISTQSDLDK	Q944C1	1xPhospho [S4(100)]	Q944C1 1xPhospho [S280(100)]	2.73692	0.000134308
SE	STSSSPPPPPPSSSLPQQEQEQDQQQLPLRR	Q9ZVD0	2xPhospho [S5(99); S/T]	Q9ZVD0 2xPhospho [S24(99); S/T]	2.7302	0.0247903
At3g49601	EVARDSDDSEAEYENR	B3H6J5	2xPhospho [S6(100); S9(100)]	B3H6J5 2xPhospho [S450(100); S453(100)]	2.72601	0.039278
CNX1	KKPEVAESSKSGDEAEK	P29402	1xPhospho [S11(99.7)]	P29402 1xPhospho [S508(99.7)]	2.72521	0.0336886
VCS	VFCSQVSNLSTEMAR	Q9LTT8	1xCarbamidomethyl [C3]; 1xOxidation [M13]; 1xPhospho [S7(100)]	Q9LTT8 1xPhospho [S827(100)]	2.72209	0.0445911
At4g39680	VPEAQITNSATPTTTPR	O65655	1xPhospho [T11(100)]	O65655 1xPhospho [T417(100)]	2.70679	0.000888347
MBB18.19	SSVPVASSLPGIGMDSMAAAK	Q9FFV8	1xOxidation [M]; 1xPhospho [S]	Q9FFV8 1xPhospho [S]	2.68825	0.00147544
VPS54	SISDASSQSLSSILNNPHGGK	F4JT76	1xPhospho [S3(100)]	F4JT76 1xPhospho [S41(100)]	2.68803	0.0167697
TRAF1B	STAVLSSPR	A8MQL1	1xPhospho [S6(100)]	A8MQL1 1xPhospho [S716(100)]	2.67954	0.0243112
RBL1	VVNPPAAATNNVAVETSPATATR	Q0WQX7	1xPhospho [S17(100)]	Q0WQX7 1xPhospho [S29(100)]	2.67071	0.0272475
ATG13A	TSSSISQSLPLGR	Q9SCK0	1xPhospho [S8(100)]	Q9SCK0 1xPhospho [S513(100)]	2.66338	0.0253246
SKIP31	MSVSDEEDECFAR	Q9FHK0-2	1xCarbamidomethyl [C10]; 1xMet-loss+Acetyl [N-Term]; 1xPhospho [S2(99.3)]	Q9FHK0-2 1xMet-loss+Acetyl [N-Term]; 1xPhospho [S2(99.3)]	2.65684	0.0274978
At4g10730	LQTHSGPLSSGVVLINSDSEK	A0A1P8B6A6	1xPhospho [S5(100)]	A0A1P8B6A6 1xPhospho [S456(100)]	2.64994	0.0451225
At1g73460	NDGPDYIADNDSSGSFHVK	F4HQ88	2xPhospho [S15(99.5); S/Y]	F4HQ88 2xPhospho [S678(99.5); S/Y]	2.6481	0.00496403
At1g31830	MSQYENNEVPYSSVGADEVPSSPPK	Q9C6S5-2	1xMet-loss+Acetyl [N-Term]; 1xPhospho [S22(99.7)]	Q9C6S5-2 1xMet-loss+Acetyl [N-Term]; 1xPhospho [S22(99.7)]	2.64447	0.0428372
At1g18160	VSTYLSSK	F4IAN2	1xPhospho [S/T/Y]	F4IAN2 1xPhospho [S/T/Y]	2.6441	0.0443703
PVA11	LRVTYVAPPRPPSPVHEGSEEGSSPR	Q8VZ95	2xPhospho [S13(100); S/T/Y]	Q8VZ95 2xPhospho [S149(100); S/T/Y]	2.63483	0.0317229
PVA22	VTLVPPSDSPELSPINTPK	B9DHD7	2xPhospho [S9(100); S13(100)]	B9DHD7 2xPhospho [S130(100); S134(100)]	2.62902	0.00539653
LRS1	ARVSLEGLNPAPAYK	Q93ZS6	1xPhospho [S4(100)]	Q93ZS6 1xPhospho [S393(100)]	2.61218	0.0134213
AP5M	RKGDGDDEESEDESAENVVNVEDFLVQK	Q8W0Z6	1xPhospho [S10(100)]	Q8W0Z6 1xPhospho [S516(100)]	2.59504	0.0454951
FLZ6	RHSGDFSDAGHFLR	Q9SGZ8	1xPhospho [S3(100)]	Q9SGZ8 1xPhospho [S80(100)]	2.59216	0.0208751
A_TM018A10.5	TPLSPSSTLK	O23088	1xPhospho [S4(100)]	O23088 1xPhospho [S129(100)]	2.58057	0.00477932
HSP70-7	GGDNGGDVIDADFTDSN	Q9LTX9	1xPhospho [T14(99.5)]	Q9LTX9 1xPhospho [T715(99.5)]	2.57468	0.00906665
NHX4	GVSPVVPGSPIENSVPQWSEEVENK	A0A178VAM2	1xPhospho [S]	A0A178VAM2 1xPhospho [S]	2.57084	0.0212037
EXO70A1	ILQSSSAQGLTSSGGGSLEGGNSSGVSR	Q9LZD3	1xPhospho [S/T]	Q9LZD3 1xPhospho [S/T]	2.56514	0.00651474
At4g13630	ASGFDLLTAQSLK	F4JT43	1xPhospho [S11(100)]	F4JT43 1xPhospho [S133(100)]	2.54397	0.033542
AATL1	FLSPIGTPMK	Q9SX98	1xOxidation [M9]; 2xPhospho [S3(100); T7(100)]	Q9SX98 2xPhospho [S55(100); T59(100)]	2.52822	0.0477105
RPP2A	KEEKEESDDDMGFSLFE	Q9SLF7; Q9LXM8; P51407	1xPhospho [S7(100)]	Q9SLF7 1xPhospho [S105(100)]; Q9LXM8 1xPhospho [S101(100)]; P51407 1xPhospho [S105(100)]	2.526	0.0210565
ATG11	MSGSFTESFADDGK	Q9SUG7	1xMet-loss+Acetyl [N-Term]; 1xPhospho [S4(99.6)]	Q9SUG7 1xMet-loss+Acetyl [N-Term]; 1xPhospho [S4(99.6)]	2.49495	0.000470709
JMJ14	EELSTLVDKMEISP	Q8GUI6	1xOxidation [M10]; 1xPhospho [S13(100)]	Q8GUI6 1xPhospho [S953(100)]	2.46208	0.0239294
At1g71940	ILTRDEELGVISDDDDSPSGK	Q9C8W8	2xPhospho [S12(100); S17(100)]	Q9C8W8 2xPhospho [S17(100); S22(100)]	2.4359	0.00650856
At4g26480	FVTYPPPLSVPPSAPQSPNFSGGLR	Q0WLR1	1xPhospho [S17(100)]	Q0WLR1 1xPhospho [S41(100)]	2.42963	0.0396851
IBI1	MSSESEIPPLSSSTAAAEESGEK	Q9M084	1xMet-loss+Acetyl [N-Term]; 1xPhospho [S/T]	Q9M084 1xMet-loss+Acetyl [N-Term]; 1xPhospho [S/T]	2.42259	0.0325418
HPCA1	EIENIMQLAGLNPNSDSATSSR	Q8GZ99	1xOxidation [M6]; 1xPhospho [S17(100)]	Q8GZ99 1xPhospho [S916(100)]	2.41065	0.000754183
SCD2	TRSPSPALGR	Q8RWD5	1xPhospho [S3(100)]	Q8RWD5 1xPhospho [S128(100)]	2.4079	0.0150186
ACBP1	SGEAAGPMGPVFSSLVYEEESDNELK	Q9SM23	1xOxidation [M8]; 1xPhospho [S21(100)]	Q9SM23 1xPhospho [S213(100)]	2.40764	0.00608364
VLN4	SRSMSFSPDR	O65570	1xPhospho [S3(100)]	O65570 1xPhospho [S773(100)]	2.3688	0.016978
At2g15860	SIAEMGEVDEDSESSAKEEEK	Q8L4R9	1xPhospho [S]	Q8L4R9 1xPhospho [S]	2.35954	0.00310015
PGI1	VLIAEGNCGSPR	Q8H103	1xCarbamidomethyl [C8]; 1xPhospho [S10(100)]	Q8H103 1xPhospho [S595(100)]	2.35856	0.0362602
HSP70-8	LMPEPTAIALLYAQQQQMTTHDNMGSGSER	Q9SKY8	1xOxidation [M]; 1xPhospho [S26(98.9)]	Q9SKY8 1xPhospho [S224(98.9)]	2.35426	0.00646867
At1g21630	TDSMRSTSEPDPFASR	A0A1P8AQ08	1xOxidation [M4]; 2xPhospho [S3(99.3); S/T]	A0A1P8AQ08 2xPhospho [S1099(99.3); S/T]	2.353	0.0114994
At1g44800	SQELPITNVVK	Q9LPF1	1xPhospho [S1(100)]	Q9LPF1 1xPhospho [S341(100)]	2.3502	0.019633
NUP50B	DSKPSVAEAAAPLKTPENSPSAEDA	Q9LW88	2xPhospho [T15(100); S19(98.9)]	Q9LW88 2xPhospho [T455(100); S459(98.9)]	2.34887	0.01205
RPP2D	LASVPSGGGVAVSAAPSSGGGGAAAPAEK	Q9LXM8	1xPhospho [S18(99.1)]	Q9LXM8 1xPhospho [S79(99.1)]	2.30089	0.0183511
At5g05010	NKPGGFSSMGSMGSGR	Q93Y22	1xOxidation [M]; 1xPhospho [S11(100)]	Q93Y22 1xPhospho [S184(100)]	2.29565	0.0349264
At5g15680	SASGPLSPMPPELNIVPVATGR	F4KB73	1xPhospho [S/T]	F4KB73 1xPhospho [S/T]	2.29199	0.00643468
PVA22	VTLVPPSDSPELSPINTPK	B9DHD7	1xPhospho [S9(100)]	B9DHD7 1xPhospho [S130(100)]	2.26869	0.043538
MJB24.14	GRLELSAVPSSYSSGQLDPK	Q9LVC5	1xPhospho [S14(100)]	Q9LVC5 1xPhospho [S302(100)]	2.26385	0.00557883
At3g22220	SPSSDVVVGQSTGR	Q9LIE1	1xPhospho [S4(100)]	Q9LIE1 1xPhospho [S126(100)]	2.24979	0.0463667
NPY2	AAASSGSSTPDLPR	O80970	2xPhospho [S8(98.7); T9(100)]	O80970 2xPhospho [S496(98.7); T497(100)]	2.24747	0.000500778
IQD13	ANSSSTSVASPLVRPASPK	Q9M199	2xPhospho [S10(100); S17(100)]	Q9M199 2xPhospho [S100(100); S107(100)]	2.241	0.00810657
ABCG34	GSHSGTGGSVVELTSTSSHGPK	Q7PC87	2xPhospho [S17(99); S/T]	Q7PC87 2xPhospho [S835(99); S/T]	2.22492	0.0168113
HSP70-4	EIAEAFLGSPVK	Q9LHA8	1xPhospho [S9(100)]	Q9LHA8 1xPhospho [S141(100)]	2.21589	0.0499998
RPP2A	KEEKEESDDDMGFSLFE	Q9SLF7; Q9LXM8; P51407	1xOxidation [M11]; 1xPhospho [S7(100)]	Q9SLF7 1xPhospho [S105(100)]; Q9LXM8 1xPhospho [S101(100)]; P51407 1xPhospho [S105(100)]	2.21361	0.00535386
RBR1	VSVFPSVPDMSPK	Q9LKZ3	1xPhospho [S11(100)]	Q9LKZ3 1xPhospho [S898(100)]	2.1887	0.00392477
IQD14	LCPSPLSQSSK	Q8LPG9	1xCarbamidomethyl [C2]; 2xPhospho [S4(100); S7(98.8)]	Q8LPG9 2xPhospho [S498(100); S501(98.8)]	2.18563	0.016979
ZHD11	DPSENLNFLTAPPISSPSGTESPPSR	Q9SEZ1	1xPhospho [S22(95.9)]	Q9SEZ1 1xPhospho [S103(95.9)]	2.18027	0.0268528
TMT2	IYLHQEGFPGSRR	F4JMZ7	1xPhospho [S11(100)]	F4JMZ7 1xPhospho [S251(100)]	2.17934	0.0458294
ARID3	SFLLDDASDGNESGTEEDQSAFMK	Q940Y3	1xOxidation [M23]; 1xPhospho [S13(99.6)]	Q940Y3 1xPhospho [S491(99.6)]	2.17472	0.0161563
At3g01590	GRQELSIVSSSYCSGQLDPR	Q9SS96	1xCarbamidomethyl [C13]; 1xPhospho [S14(100)]	Q9SS96 1xPhospho [S293(100)]	2.15567	0.00248637
MHJ24.14	AFGDYDNSDEDGDNDVRR	Q94C20	1xPhospho [S8(100)]	Q94C20 1xPhospho [S28(100)]	2.15198	0.0136085
GTS1	QLSDSSPAQNVK	Q944S2	1xPhospho [S3(100)]	Q944S2 1xPhospho [S18(100)]	2.14589	0.0291599
At2g35760	MSYLGVGVSPGNVSGSTTK	Q8L924	1xMet-loss+Acetyl [N-Term]; 1xPhospho [S9(100)]	Q8L924 1xMet-loss+Acetyl [N-Term]; 1xPhospho [S9(100)]	2.14322	0.0373581
RPP2B	LASVPSGGGGGVAVASATSGGGGGGGASAAESK	Q9SLF7	1xPhospho [S28(100)]	Q9SLF7 1xPhospho [S89(100)]	2.12944	0.0472741
At1g16270	TVSGGGIETEAR	Q9SA26	1xPhospho [S3(100)]	Q9SA26 1xPhospho [S671(100)]	2.12749	0.0429432
RPS18A	MSLVANEEFQHILR	P34788	1xMet-loss+Acetyl [N-Term]; 1xPhospho [S2(100)]	P34788 1xMet-loss+Acetyl [N-Term]; 1xPhospho [S2(100)]	2.11916	0.00405254
TOL2	IELGLSSDEDEK	Q9LNC6	2xPhospho [S6(100); S7(100)]	Q9LNC6 2xPhospho [S377(100); S378(100)]	2.11596	0.0442345
AP2	VGSFSNSSSSAVVIEDGSDDDELNR	P47927	1xPhospho [S18(100)]	P47927 1xPhospho [S46(100)]	2.11407	0.0117892
At1g43690	SKPIEEEETGSGSQSGGESPEAK	Q8VYV0	1xPhospho [S19(100)]	Q8VYV0 1xPhospho [S46(100)]	2.09835	0.0472387
STL2P	IIMDPEKSEDDDESSSSSSSSR	Q39221	1xPhospho [S8(100)]	Q39221 1xPhospho [S43(100)]	2.09733	0.0471915
At1g16860	MSGSLASAGSVSMK	Q9FZ45	1xOxidation [M]; 1xPhospho [S2(100)]	Q9FZ45 1xPhospho [S95(100)]	2.09587	0.021719
RABA5E	MSSDDEGREEYLFK	P19892	1xMet-loss+Acetyl [N-Term]; 1xPhospho [S3(99.7)]	P19892 1xMet-loss+Acetyl [N-Term]; 1xPhospho [S3(99.7)]	2.09283	0.00972366
SCAMP3	LSPLPPEPVGFDYGR	Q9M5P2	1xPhospho [S2(100)]	Q9M5P2 1xPhospho [S34(100)]	2.08928	0.0260862
KINB2	EAMSAASDGNHVAPPELMGQSPPHSPR	Q9SCY5	1xOxidation [M]; 2xPhospho [S21(100); S25(100)]	Q9SCY5 2xPhospho [S49(100); S53(100)]	2.08726	0.0139387
PVA12	VVYVAPPRPPSPVR	Q9SHC8	1xPhospho [S11(100)]	Q9SHC8 1xPhospho [S132(100)]	2.08285	0.0223095
At1g52315	ILPYGIISSPDTK	F4ICV8	1xPhospho [S9(100)]	F4ICV8 1xPhospho [S266(100)]	2.07902	0.017136
AGD4	SGSLTEGSLGYNTIDLR	Q9SMX5	1xPhospho [S3(100)]	Q9SMX5 1xPhospho [S359(100)]	2.07044	0.0296159
PUM5	SESAPPSMEGSFAALR	A0A178VL84	1xPhospho [S3(100)]	A0A178VL84 1xPhospho [S62(100)]	2.06544	0.0253857
PIN1	NSNFGPGEAVFGSK	Q9C6B8	1xPhospho [S2(100)]	Q9C6B8 1xPhospho [S271(100)]	2.06139	0.0444068
At3g24490	MGDSEDETGYPK	Q9LV59	1xMet-loss+Acetyl [N-Term]; 1xPhospho [S4(100)]	Q9LV59 1xMet-loss+Acetyl [N-Term]; 1xPhospho [S4(100)]	2.04995	0.0387501
AUXI1	SHLRPPGNISGSQSPPVESPGSYHSK	Q9SU08	2xPhospho [S14(99.5); S19(100)]	Q9SU08 2xPhospho [S312(99.5); S317(100)]	2.03535	0.0466764
SAC9	RASFGATIENDPCIHAK	Q7XZU0	1xCarbamidomethyl [C13]; 1xPhospho [S3(100)]	Q7XZU0 1xPhospho [S1409(100)]	2.00033	0.0434664
VQ19	LALNSPVTPLK	Q9LDZ1	2xPhospho [S5(100); T8(100)]	Q9LDZ1 2xPhospho [S152(100); T155(100)]	-2.0001	0.0169013
UKL2	SSVSSPSHFR	Q9LK34	1xPhospho [S5(100)]	Q9LK34 1xPhospho [S39(100)]	-2.00328	0.0230757
AVT1C	LSSQGLLSPIPSR	F4IUW3	2xPhospho [S3(99.2); S8(100)]	F4IUW3 2xPhospho [S127(99.2); S132(100)]	-2.01493	0.0307667
NUA	SSDLSPAVVPGRK	A4GSN8	1xPhospho [S5(100)]	A4GSN8 1xPhospho [S663(100)]	-2.04443	0.0303945
GIR1	LNLSPPTSSQR	Q9FNI1	1xPhospho [S4(100)]	Q9FNI1 1xPhospho [S15(100)]	-2.08567	0.0427998
PPDK	GGMTSHAAVVAR	O23404	1xPhospho [T4(100)]	O23404 1xPhospho [T543(100)]	-2.08857	0.000773646
CERK1	GDSFSSSIPLSTK	A8R7E6	1xPhospho [S3(100)]	A8R7E6 1xPhospho [S266(100)]	-2.13886	0.0339784
At5g65950	INLVDVGGGGLFSPR	F4JXM9	1xPhospho [S13(100)]	F4JXM9 1xPhospho [S825(100)]	-2.22777	0.00456887
NTMC2T6.1	IGSMFHR	Q93XX4	1xPhospho [S3(100)]	Q93XX4 1xPhospho [S524(100)]	-2.23192	0.0246463
BRM	HALSTGSFASTSSPR	Q6EVK6	1xPhospho [S13(99.7)]	Q6EVK6 1xPhospho [S356(99.7)]	-2.26898	0.0164515
POL	GFASGPLDR	Q8RWN7	1xPhospho [S4(100)]	Q8RWN7 1xPhospho [S169(100)]	-2.34158	0.0175456
At2g46630	SPYHSPPSR	Q9ZNU3	1xPhospho [S5(100)]	Q9ZNU3 1xPhospho [S95(100)]	-2.3753	0.0448006
MYOB1	GIEFLSPR	F4HXQ7	1xPhospho [S6(100)]	F4HXQ7 1xPhospho [S834(100)]	-2.39964	0.00427479
AHA2	ELSEIAEQAK	P20649; P19456	1xPhospho [S3(100)]	P20649 1xPhospho [S904(100)]; P19456 1xPhospho [S904(100)]	-2.41119	0.00810054
EML1	HATIQPFDVLPSPTFSAAR	Q9C7C4	1xPhospho [S12(100)]	Q9C7C4 1xPhospho [S90(100)]	-2.41357	0.0139958
TTM3	FLQNAAVSAASPSPPR	Q9SIY3	1xPhospho [S11(99.6)]	Q9SIY3 1xPhospho [S65(99.6)]	-2.44605	0.00330908
WRKY1	GGNIELSPVER	Q9SI37	1xPhospho [S7(100)]	Q9SI37 1xPhospho [S284(100)]	-2.44911	0.00110042
PHO1-H5	AFSGLISTSPK	Q6R8G5	2xPhospho [S3(100); S9(98.9)]	Q6R8G5 2xPhospho [S63(100); S69(98.9)]	-2.45913	0.0221536
DBP	ALAVVEKPIEEHTPKK	O80837	1xPhospho [T13(100)]	O80837 1xPhospho [T58(100)]	-2.46264	0.0175814
BIG3	RNPPLSPQGGK	Q9LPC5	1xPhospho [S6(100)]	Q9LPC5 1xPhospho [S1307(100)]	-2.47035	0.00603903
CLMP1	VVLKPVSHSPK	O48802	1xPhospho [S9(100)]	O48802 1xPhospho [S263(100)]	-2.50877	0.0064242
WEB1	FSGSPVSTGTPK	O48724	2xPhospho [S4(100); T10(100)]	O48724 2xPhospho [S148(100); T154(100)]	-2.50928	0.00422756
At2g34357	TSESGYAYTGK	F4IHU8	1xPhospho [S2(98.4)]	F4IHU8 1xPhospho [S1185(98.4)]	-2.55291	0.0140806
HLB1	NLSGKAETMSTNVERK	Q9FHY8	1xPhospho [S3(100)]	Q9FHY8 1xPhospho [S479(100)]	-2.56971	0.0154143
EIF4B1	THSRAGSIDETR	Q9LIN5	2xPhospho [S3(100); S7(100)]	Q9LIN5 2xPhospho [S476(100); S480(100)]	-2.58454	0.00120187
SEC31B	TTFVPSTPPALK	Q8L611; F4J109	1xPhospho [T7(99.5)]	Q8L611 1xPhospho [T881(99.5)]; F4J109 1xPhospho [T879(99.5)]	-2.6151	0.0461819
BZIP25	SQSEWAFHR	Q9M1G6	1xPhospho [S3(100)]	Q9M1G6 1xPhospho [S45(100)]	-2.62228	0.0306228
IQD14	ITPHSVPSPRPSSPR	Q8LPG9	2xPhospho [S8(100); S12(99.4)]	Q8LPG9 2xPhospho [S196(100); S200(99.4)]	-2.65829	0.0194771
At4g29440	LSPEAKPLTK	F4JNM2	1xPhospho [S2(100)]	F4JNM2 1xPhospho [S888(100)]	-2.71158	0.0399669
At5g24460	SPPPPPPTQR	Q9FGE4	1xPhospho [S1(100)]	Q9FGE4 1xPhospho [S78(100)]	-2.72778	0.00350671
FAB1C	SFHASGEYR	Q9SSJ8	1xPhospho [S1(100)]	Q9SSJ8 1xPhospho [S1211(100)]	-2.72983	0.00414768
At3g55600	IEDEPRSPTSPQLR	Q6NKR3	2xPhospho [S7(100); T/S]	Q6NKR3 2xPhospho [S104(100); T/S]	-2.73412	0.00305361
LUH	TEVNLGTSPR	O48847	1xPhospho [S8(100)]	O48847 1xPhospho [S211(100)]	-2.74141	0.0331437
PCO4	SRSGPLNER	Q9SJI9	1xPhospho [S3(100)]	Q9SJI9 1xPhospho [S55(100)]	-2.78246	0.0242986
CALS12	EGAQELGSVR	Q9ZT82	1xPhospho [S8(100)]	Q9ZT82 1xPhospho [S1024(100)]	-2.81322	0.00251584
EIN2	IEPMSPVEK	Q9S814	1xPhospho [S5(100)]	Q9S814 1xPhospho [S598(100)]	-2.85752	0.0416891
At4g14990	MDDLATTFAK	A0A1P8B4Z4	1xAcetyl [N-Term]; 1xPhospho [T]	A0A1P8B4Z4 1xAcetyl [N-Term]; 1xPhospho [T]	-2.86693	0.0121122
LARP1C	ISGNHGSPTASVAQSPR	Q94K80	1xPhospho [S15(100)]	Q94K80 1xPhospho [S33(100)]	-2.88932	0.0267026
ZFN1	ASFIASPR	Q8GXX7	1xPhospho [S6(100)]	Q8GXX7 1xPhospho [S184(100)]	-2.9474	0.0100941
MCI2.1	SFSSVPSSPR	Q9FII8	1xPhospho [S8(99.6)]	Q9FII8 1xPhospho [S44(99.6)]	-2.99317	0.00294862
RS40	MSPNHSPFK	P92965	1xPhospho [S2(100)]	P92965 1xPhospho [S278(100)]	-3.06337	0.0392731
At1g24160	FSAFSPNK	O48683	1xPhospho [S5(100)]	O48683 1xPhospho [S58(100)]	-3.10149	0.0219831
MAH20.13	GGSTANLVAK	Q9FNN1	1xPhospho [S3(100)]	Q9FNN1 1xPhospho [S406(100)]	-3.10534	0.00665512
At3g54760	VSFAERPSFK	F4JE18	1xPhospho [S8(100)]	F4JE18 1xPhospho [S487(100)]	-3.12883	0.00267961
UXS5	QTSPKPPPSPSPLR	Q9SN95	2xPhospho [S9(100); T/S]	Q9SN95 2xPhospho [S15(100); T/S]	-3.14927	0.0151355
A70	LQRLDSILR	F4K956	1xPhospho [S6(100)]	F4K956 1xPhospho [S368(100)]	-3.18484	0.00908731
IQM3	TLSGGLGSPK	Q9LFA4	2xPhospho [S3(100); S8(100)]	Q9LFA4 2xPhospho [S373(100); S378(100)]	-3.19421	0.000169483
SAC1	SDRHQGDIFQR	Q7XZU3	1xPhospho [S1(100)]	Q7XZU3 1xPhospho [S782(100)]	-3.19675	0.0168456
MTE17.25	LPLDIDSPTK	Q5HZ03	1xPhospho [S7(100)]	Q5HZ03 1xPhospho [S372(100)]	-3.21369	0.0353939
TBL7	ALSSLAIESPR	F4I037	1xPhospho [S9(100)]	F4I037 1xPhospho [S22(100)]	-3.33486	0.0280827
UXS3	QNTTKPPPSPSPLR	F4KHU8	1xPhospho [S9(100)]	F4KHU8 1xPhospho [S31(100)]	-3.4705	0.0164163
HIPP25	SLQTVDVR	O49613	1xPhospho [S1(100)]	O49613 1xPhospho [S23(100)]	-3.49942	0.0140932
NSL1	IDINSAVYPR	Q9SGN6	1xPhospho [S5(100)]	Q9SGN6 1xPhospho [S545(100)]	-3.60345	0.0403093
F17O14.14	RNSSPIVTR	Q9C9Y9	1xPhospho [S3(100)]	Q9C9Y9 1xPhospho [S374(100)]	-3.6709	0.0171722
TTM1	APASPATLPNQGFITQLSDQISTLNER	Q9C9B9	1xPhospho [S4(100)]	Q9C9B9 1xPhospho [S490(100)]	-3.70032	0.00113837
LARP1C	ISGNHGSPTASVAQSPR	Q94K80	2xPhospho [S7(100); S15(100)]	Q94K80 2xPhospho [S25(100); S33(100)]	-3.79089	0.00577422
pEARLI4	RGRSPEFMER	Q9SKR5	1xPhospho [S4(100)]	Q9SKR5 1xPhospho [S302(100)]	-3.79095	0.0166225
At4g26450	SASGEFMRK	P0CB21	1xPhospho [S3(100)]	P0CB21 1xPhospho [S214(100)]	-3.83929	0.016763
REF6	SSPVASSPSKPK	Q9STM3	1xPhospho [S7(99.7)]	Q9STM3 1xPhospho [S861(99.7)]	-3.93299	0.00133916
PQT3	RSPSVAPSDAGDEHFR	F4JP52	1xPhospho [S]	F4JP52 1xPhospho [S]	-4.01331	0.0104095
SNX1	NISGSMQSPR	Q9FG38	1xPhospho [S8(100)]	Q9FG38 1xPhospho [S16(100)]	-4.02258	0.00144867
CBSCBSPB1	SPLGLTGGER	Q9FMV3	1xPhospho [S1(100)]	Q9FMV3 1xPhospho [S44(100)]	-4.02784	0.00569234
MKP1	GVNTFLQPSPNRK	Q9C5S1	1xPhospho [S9(100)]	Q9C5S1 1xPhospho [S572(100)]	-4.09273	0.00292144
At3g23310	MLSSKDINFVGYTYK	Q8L7S7; F4I2K0; Q9LW66	1xOxidation [M1]; 1xPhospho [S/Y/T]	Q8L7S7 1xPhospho [S/Y/T]; F4I2K0 1xPhospho [S/Y/T]; Q9LW66 1xPhospho [S/Y/T]	-4.1123	0.0117121
EXA1	QKSVSMGSADR	Q9FMM3	1xPhospho [S3(100)]	Q9FMM3 1xPhospho [S1541(100)]	-4.19847	0.0430248
IRKI	SSPSSNYSLR	Q9LXU9	1xPhospho [S/Y]	Q9LXU9 1xPhospho [S/Y]	-4.28324	0.0118357
XI-K	QQALAISPTSR	F4K5J1	1xPhospho [S7(100)]	F4K5J1 1xPhospho [S1056(100)]	-4.38218	0.0133799
ABCG35	SVNEDEEALK	Q7PC86	1xPhospho [S1(100)]	Q7PC86 1xPhospho [S43(100)]	-4.38854	0.00486892
RH42	SREVGNEESDDDVKR	Q8H0U8	1xPhospho [S9(100)]	Q8H0U8 1xPhospho [S210(100)]	-4.40323	0.0155767
BAG7	EIAEGVTQIVQMLETEEE	Q9LVA0	1xPhospho [T15(100)]	Q9LVA0 1xPhospho [T443(100)]	-4.47535	0.0468508
DIN10	KESPIFR	F4K470	1xPhospho [S3(100)]	F4K470 1xPhospho [S359(100)]	-4.48285	0.000109386
PAT24	NPTRPVVSP	Q52T38	1xPhospho [S8(100)]	Q52T38 1xPhospho [S619(100)]	-4.57297	0.000295407
At1g11480	LDSPNGTGIR	Q94C21	1xPhospho [S3(100)]	Q94C21 1xPhospho [S512(100)]	-4.59833	0.0261379
PHYL2.1	DLELEFGSPR	Q9STP2	1xPhospho [S8(100)]	Q9STP2 1xPhospho [S141(100)]	-4.68214	0.00728977
TRAF1A	AAPWNPPSPVQAKPEK	Q8RY18	1xPhospho [S8(100)]	Q8RY18 1xPhospho [S697(100)]	-4.71539	0.0123988
dl3910c	LSQPLVFSPR	O23425	1xPhospho [S8(100)]	O23425 1xPhospho [S220(100)]	-4.74451	0.0401489
CPK9	AAAAAPGLSPK	Q38868	1xPhospho [S9(100)]	Q38868 1xPhospho [S69(100)]	-4.76487	0.0164869
At2g15760	SASDGRPIPTK	Q9ZQD8	1xPhospho [S3(100)]	Q9ZQD8 1xPhospho [S211(100)]	-4.78338	0.00186054
At1g61760	HHSASNIVHR	Q9SYB2	1xPhospho [S3(100)]	Q9SYB2 1xPhospho [S24(100)]	-4.91725	0.0231908
PPA4	ILSSMSHR	Q9LFF9	1xPhospho [S3(100)]	Q9LFF9 1xPhospho [S28(100)]	-4.92811	0.00227672
At1g63640	HSIGASPNAR	A0A1P8ATA6	1xPhospho [S6(100)]	A0A1P8ATA6 1xPhospho [S862(100)]	-5.06442	0.000336128
CBF5	HDDSSDSPAPVTTKK	Q9LD90	1xPhospho [S7(99.7)]	Q9LD90 1xPhospho [S450(99.7)]	-5.1193	0.0181034
F9F8.20	EAHSPNVQTPR	Q8W4N1	2xPhospho [S4(100); T9(100)]	Q8W4N1 2xPhospho [S533(100); T538(100)]	-5.22062	0.0119819
MED14	LVTESSLSPLPLSQTADLATSSAGPLLR	Q9SR02	1xPhospho [S6(99.6)]	Q9SR02 1xPhospho [S749(99.6)]	-5.24477	0.00110129
HSFA1B	QFLNTSTSPR	O81821	1xPhospho [T/S]	O81821 1xPhospho [T/S]	-5.3798	0.00769008
At5g16730	SPKLPTPPEK	Q9LFE4	1xPhospho [S1(100)]	Q9LFE4 1xPhospho [S71(100)]	-5.48693	9.99042e-05
PMI1	TSFSVPSPK	Q9C8E6	2xPhospho [S7(100); T/S]	Q9C8E6 2xPhospho [S328(100); T/S]	-5.57628	0.0188217
EDR4	SLQLEGPGGR	Q9FHK4	1xPhospho [S1(100)]	Q9FHK4 1xPhospho [S322(100)]	-5.76856	0.0104014
EIN2	LSNKPVGMNQDGPGSRK	Q9S814	1xPhospho [S15(100)]	Q9S814 1xPhospho [S1283(100)]	-5.77922	0.018002
VQ19	MSPLSEEER	Q9LDZ1	1xPhospho [S2(100)]	Q9LDZ1 1xPhospho [S173(100)]	-5.81748	0.025725
F9F8.20	NISGASSPSPSR	Q8W4N1	1xPhospho [S9(99.6)]	Q8W4N1 1xPhospho [S523(99.6)]	-6.12922	0.0241748
CBSCBSPB1	SLTVSRSPLGLTGGER	Q9FMV3	1xPhospho [S7(100)]	Q9FMV3 1xPhospho [S44(100)]	-6.23756	0.000466642
PHO1;H3	AFSGLVSTPR	Q6R8G7	2xPhospho [S3(100); T8(99.6)]	Q6R8G7 2xPhospho [S65(100); T70(99.6)]	-6.43014	0.000740359
ATL31	SNSVFVLPR	Q8LGA5	1xPhospho [S3(100)]	Q8LGA5 1xPhospho [S247(100)]	-6.49401	0.000952511
DMP3	MSSPSSLTQR	Q9STW3	1xMet-loss+Acetyl [N-Term]; 1xPhospho [S3(99.4)]	Q9STW3 1xMet-loss+Acetyl [N-Term]; 1xPhospho [S3(99.4)]	-6.65708	0.00065447
AVT6A	MTVVGDVAPIPR	Q9LI61	1xMet-loss [N-Term]; 1xPhospho [T2(100)]	Q9LI61 1xMet-loss [N-Term]; 1xPhospho [T2(100)]	-7.43355	0.0363114
HIPP06	KASPPPPPK	Q9LZF1	1xPhospho [S3(100)]	Q9LZF1 1xPhospho [S146(100)]	-8.32722	0.00152371
At1g43690	MVLFPKSPSPVNK	Q8VYV0	1xPhospho [S7(99.6)]	Q8VYV0 1xPhospho [S73(99.6)]	-8.52351	0.000641679
PAH1	LEHSLSDSGTGELR	Q9SF47	1xPhospho [S6(100)]	Q9SF47 1xPhospho [S125(100)]	-8.86415	0.00174811
PLP8	TQTSPTLSTAR	Q8H133	1xPhospho [S4(100)]	Q8H133 1xPhospho [S40(100)]	-8.90819	0.00624902
EIF(ISO)4G1	DGPGPLHSPAVSK	Q93ZT6	1xPhospho [S8(100)]	Q93ZT6 1xPhospho [S542(100)]	-9.23498	0.00814252
PHOX3	ITADSFKAK	F4K487	1xPhospho [S5(100)]	F4K487 1xPhospho [S461(100)]	-9.2949	0.000376956
SNX1	NISGSMQSPR	Q9FG38	1xOxidation [M6]; 1xPhospho [S8(100)]	Q9FG38 1xPhospho [S16(100)]	-9.52996	0.0211635
At5g27970	SSVVQSPVSK	F4K5S0	1xPhospho [S6(100)]	F4K5S0 1xPhospho [S585(100)]	-9.75507	0.0124702
ARP8	SNSGKDLVNHQR	Q9FKT0	1xPhospho [S3(100)]	Q9FKT0 1xPhospho [S16(100)]	-10.0804	0.00539656
MED14	VNFSPSSAR	Q9SR02	1xPhospho [S4(100)]	Q9SR02 1xPhospho [S1317(100)]	-10.1108	0.0120341
AMPD	ASVHGASSIRK	O80452	1xPhospho [S]	O80452 1xPhospho [S]	-10.459	0.00293129
IQD14	SDPPRLDAPRPTTPKPPSPR	Q8LPG9	1xPhospho [S18(100)]	Q8LPG9 1xPhospho [S296(100)]	-12.0614	0.00136298
PDS5A	MLESISPRK	B6EUB3-2	1xPhospho [S6(100)]	B6EUB3-2 1xPhospho [S1299(100)]	-12.2536	0.00349659
At2g15900	VVGSPLDEHDHAPTR	F4IJE1	1xPhospho [S4(100)]	F4IJE1 1xPhospho [S664(100)]	-12.7371	0.0030646
I-2	MMDDDGSLSPR	F4KEU1	1xOxidation [M2]; 1xMet-loss [N-Term]; 1xPhospho [S9(100)]	F4KEU1 1xMet-loss [N-Term]; 1xPhospho [S9(100)]	-13.5339	0.00256595
ERD10	NTVPEQETPK	P42759	1xPhospho [T8(100)]	P42759 1xPhospho [T14(100)]	-14.7051	0.0155341
At4g22350	SDSPPPPLVAK	Q8W0Z4	1xPhospho [S3(100)]	Q8W0Z4 1xPhospho [S29(100)]	-16.5744	0.00697936
DTX27	VALLKSPHTAEEDGEGLKDR	Q9FKQ1	1xPhospho [S6(98.8)]	Q9FKQ1 1xPhospho [S19(98.8)]	-17.1339	0.0038849
MJK13.11	AFAHPPEELNSPASHFSGK	Q9LE80	1xPhospho [S11(100)]	Q9LE80 1xPhospho [S18(100)]	-17.2593	0.00155932
MKP1	ASPSLAER	Q9C5S1	1xPhospho [S2(100)]	Q9C5S1 1xPhospho [S578(100)]	-18.0401	0.00266542
ABCF4	LALQAAESAK	Q9M1H3	1xPhospho [S8(100)]	Q9M1H3 1xPhospho [S126(100)]	-20.4433	0.00482575
MPK6	VTSESDFMTEYVVTR	Q39026	1xPhospho [T9(100)]	Q39026 1xPhospho [T221(100)]	-20.9544	0.000732133
ATR1	YYSISSSPR	Q9SB48	1xPhospho [S7(99.6)]	Q9SB48 1xPhospho [S477(99.6)]	-21.1481	0.00134805
At1g09520	LSPASNGATVK	O80535	1xPhospho [S2(100)]	O80535 1xPhospho [S209(100)]	-21.7317	0.000895944
LUG	SEINPVLTPR	F4JUD2	1xPhospho [T8(100)]	F4JUD2 1xPhospho [T308(100)]	-21.8277	0.0203325
AGD5	MESAATPVER	Q9FL69	1xPhospho [T6(100)]	Q9FL69 1xPhospho [T206(100)]	-26.1646	2.68249e-05
At1g01440	VGPFSPHGGVHTR	Q6NQ63	1xPhospho [S5(100)]	Q6NQ63 1xPhospho [S233(100)]	-26.4162	0.000278221
At5g47540	STSLPDLR	Q9FGK3	1xPhospho [S3(100)]	Q9FGK3 1xPhospho [S31(100)]	-26.61	0.00709135
At4g02630	NSGGGGGGIEQGRSPR	O22764	1xPhospho [S14(100)]	O22764 1xPhospho [S460(100)]	-26.6749	5.57447e-05
EXA1	MTTSSHPPPSPVPTTQK	Q9FMM3	1xPhospho [S10(100)]	Q9FMM3 1xPhospho [S1449(100)]	-27.7932	0.0173771
FLZ7	FLSPVNHQR	F4JW68	1xPhospho [S3(100)]	F4JW68 1xPhospho [S53(100)]	-30.4796	5.17099e-05
PUM5	HSFLDELKSPNAR	A0A178VL84	1xPhospho [S9(100)]	A0A178VL84 1xPhospho [S606(100)]	-31.1056	3.82618e-05
WEB1	NLKESFEGGK	O48724	1xPhospho [S5(100)]	O48724 1xPhospho [S744(100)]	-31.8413	2.2158e-06
EIF4G	GHMEFSSPR	Q76E23-2	1xPhospho [S]	Q76E23-2 1xPhospho [S]	-32.6471	5.06966e-05
SEC8	ASQHDINTPR	Q93YU5	1xPhospho [T8(100)]	Q93YU5 1xPhospho [T482(100)]	-33.0319	0.0230886
RS40	RGSPEYGRDR	P92965	1xPhospho [S3(100)]	P92965 1xPhospho [S241(100)]	-34.043	0.0163484
At1g67580	RMVKSPDPLEEQR	Q9CAG1	1xPhospho [S5(100)]	Q9CAG1 1xPhospho [S728(100)]	-40.4738	0.00113306
RTNLB1	IHHGGDSSSSSSSSDDEDEKKK	Q9SUR3	1xPhospho [S14(100)]	Q9SUR3 1xPhospho [S47(100)]	-41.0086	0.0080296
At1g80930	VRVSDDEDRK	Q9SAG7	1xPhospho [S4(100)]	Q9SAG7 1xPhospho [S45(100)]	-62.4151	0.00746532
ATG13A	STSDALEELR	Q9SCK0	1xPhospho [S3(100)]	Q9SCK0 1xPhospho [S573(100)]	-67.2697	0.00123365
IQM4	LAYMGIPSPR	F4JVX1; O64851	1xOxidation [M4]; 1xPhospho [S8(100)]	F4JVX1 1xPhospho [S520(100)]; O64851 1xPhospho [S525(100)]	-68.6703	0.00176549
At1g76070	HEEESPADHHR	Q9SGS5	1xPhospho [S5(100)]	Q9SGS5 1xPhospho [S207(100)]	-74.3614	0.014803
VPS41	REDNNRSSFSQR	P93043	1xPhospho [S8(99.7)]	P93043 1xPhospho [S860(99.7)]	-86.2455	0.0101152
IQM4	FPSPYGPIPSPRPSPR	O64851	2xPhospho [S10(100); S14(100)]	O64851 2xPhospho [S505(100); S509(100)]	-95.9522	4.75771e-05
NADK1	MEHLAKSPR	A0A1I9LRY1	1xOxidation [M1]; 1xPhospho [S7(100)]	A0A1I9LRY1 1xPhospho [S207(100)]	-119.027	0.00917981
EIF4G	RGHMEFSSPR	Q76E23-2	1xPhospho [S]	Q76E23-2 1xPhospho [S]	-126.78	0.000469608
RS31	RRSPDYGR	P92964	1xPhospho [S3(100)]	P92964 1xPhospho [S232(100)]	-129.762	0.0108481
IQM4	LAYMGIPSPR	F4JVX1; O64851	1xPhospho [S8(100)]	F4JVX1 1xPhospho [S520(100)]; O64851 1xPhospho [S525(100)]	-154.591	8.8172e-05
HIRD11	IHGGEGKSHDGEGK	Q9SLJ2	1xPhospho [S8(100)]	Q9SLJ2 1xPhospho [S60(100)]	-175.004	0.0337513
HISN8	LSLLSSPR	Q9C5U8	1xPhospho [S]	Q9C5U8 1xPhospho [S]	-253.125	0.0291816
At2g36220	TDISLLEPSSPK	Q9SJN3	1xPhospho [S10(99.4)]	Q9SJN3 1xPhospho [S149(99.4)]	-283.463	0.00154812
MPK3	EATNLIPSPR	B3H653	1xPhospho [S8(100)]	B3H653 1xPhospho [S16(100)]	-318.874	0.030011
VQ19	LALNSPVTPLK	Q9LDZ1	1xPhospho [S5(100)]	Q9LDZ1 1xPhospho [S152(100)]	-377.046	0.00092644
MDH1	VQTSSGEKPVR	P93819	1xPhospho [S5(99.5)]	P93819 1xPhospho [S205(99.5)]	-426.233	0.0289584
DRM1	ITTQPINIR	B9DGG8	1xPhospho [T3(100)]	B9DGG8 1xPhospho [T29(100)]	-435.05	0.00444643
At2g32240	SSSGSQRELHESQEK	F4ISU2	1xPhospho [S3(99.5)]	F4ISU2 1xPhospho [S82(99.5)]	-656.204	0.012154
At5g58730	MTLNPPPSQQTSHSPR	Q93Z01	1xMet-loss [N-Term]; 1xPhospho [S14(100)]	Q93Z01 1xMet-loss [N-Term]; 1xPhospho [S14(100)]	-748.737	0.0383305
ZAT10	MALEALTSPR	Q96289	1xMet-loss+Acetyl [N-Term]; 1xPhospho [S8(100)]	Q96289 1xMet-loss+Acetyl [N-Term]; 1xPhospho [S8(100)]	-816.695	0.000218986
At2g37100	KNASAAAETQEPTSPK	Q9ZQC7	2xPhospho [S14(98.3); S/T]	Q9ZQC7 2xPhospho [S59(98.3); S/T]	-1773.51	0.000143605
PECT1	QFSHGHSSPK	Q9ZVI9	1xPhospho [S3(100)]	Q9ZVI9 1xPhospho [S212(100)]	-2007.07	0.045367
